# Supplementary material for: Excalibur: A new ensemble method based on an optimal combination of aggregation tests for rare-variant association testing for sequencing data
Source: PLoS Comput Biol. 2023 Sep 14;19(9):e1011488. doi: 10.1371/journal.pcbi.1011488 (PMC10522036; doi:10.1371/journal.pcbi.1011488)
Supplement: S1 Table — Details of each of the investigated state-of-the-art method, the package and the iteration at which the method was removed or in which version of the ensemble method it was added. 1Hybrid method selects a method based on 3 data points: the total minor allele count (MAC), the number of individuals with minor alleles and the degree of case-control imbalance. (XLSX) [file pcbi.1011488.s013.xlsx]

## Sheet: Feuil1
Name Test	Excalibur_baseline	GoodTypeI_Excalibur	Excalibur	V2_Excalibur
robust_burden
robust_SKAT
robust_SKATO
p_linear_liu_burden
p_linear_weighted_liumod_burden
p_linear_davies_skat
p_linear_weighted_davies_skat
pBin_linear_IBS_SKAT_MA
pBin_weighted_IBS_SKAT_MA
pBin_2wayIX_SKAT_MA
pBin_weighted_quadratic_SKAT_ERA
pBin_linear_SKATO_MA
pBin_linear_weighted_SKATO_MA
p_ascore
p_ascore_ord			7
p_assu
p_assu_ord
p_asum_ord
p_asum
p_bst
p_calpha
p_calpha_asymptopic
p_carv_hard
p_carv_variable
p_carv_stepup
p_cast_fisher
p_cast_chisq			3
p_cmat			1
p_cmc
p_rbt
p_rvt1
p_rvt2			6
p_rwas			4	1
p_score
p_score_asymptopic			8
p_ssu
p_ssu_asymptopic
p_ssuw
p_ssuw_asymptopic
p_ttest_asymptopic
p_vt			2
p_wss
p_wst
p_wst_asymptopic				5
p_catt			13
p_KAT			12	3
p_SKATplus
p_wgscan_region
p_rebet			10
p_pcr
p_rr			11
p_spls			9	2
p_t1p
p_t5p
p_wep
p_score_vtp			5	4
p_wod01
p_wod05
p_ada
Total number of tests	59	24	36	28
Test included at iteration nbr
Last iteration that do not work
