# Supplementary material for: Excalibur: A new ensemble method based on an optimal combination of aggregation tests for rare-variant association testing for sequencing data
Source: PLoS Comput Biol. 2023 Sep 14;19(9):e1011488. doi: 10.1371/journal.pcbi.1011488 (PMC10522036; doi:10.1371/journal.pcbi.1011488)
Supplement: S2 Table — Details of each state-of-the-art method included in our 4 ensemble methods (in green) and the iteration at which the method was added to the ensemble method. In red, the last iteration that failed to meet the criteria of type I error inflated equal to zero (S4 Table). (XLSX) [file pcbi.1011488.s014.xlsx]

## Sheet: Feuil1
Description	Reference(s)	Statut	name
Classical Burden test, davies method for pvalue computation	[1, 2, 3, 4, 5]	removed at step 2	p_linear_davies_burden
Burden test with weighted scheme, davies method for pvalue computation		removed at step 2	p_linear_weighted_davies_burden
Classical Burden test, liu method for pvalue computation		Excalibur_baseline	p_linear_liu_burden
Burden test with weighted scheme, liu method for pvalue computation		removed at step 2	p_linear_weighted_liu_burden
Classical Burden test, liumod method for pvalue computation		removed at step 2	p_linear_liumod_burden
Burden test with weighted scheme, liumod method for pvalue computation		Excalibur_baseline	p_linear_weighted_liumod_burden
Classical Burden test for binary trait, efficient resampling method for pvalue computation		removed at step 1.A	pBin_linear_Burden_ER
Burden test with weighted scheme for binary trait, efficient resampling method for pvalue computation		removed at step 1.A	pBin_linear_weighted_Burden_ER
Classical Burden test for binary trait, quantil adjusted moment matching method for pvalue computation		removed at step 1.B	pBin_linear_Burden_QA
Burden test with weighted scheme for binary trait, quantil adjusted moment matching method for pvalue computation		removed at step 1.B	pBin_linear_weighted_Burden_QA
Classical Burden test for binary trait, moment matching adjustment method for pvalue computation		removed at step 4	pBin_linear_Burden_MA
Burden test with weighted scheme for binary trait, moment matching adjustment method for pvalue computation		removed at step 4	pBin_linear_weighted_Burden_MA
Classical Burden test for binary trait, no adjustment for pvalue computation		removed at step 4	pBin_linear_Burden_UA
Burden test with weighted scheme for binary trait, no adjustment for pvalue computation		removed at step 4	pBin_linear_weighted_Burden_UA
Classical Burden test for binary trait, adaptive efficient resampling method for pvalue computation		removed at step 4	pBin_linear_Burden_ERA
Burden test with weighted scheme for binary trait, adaptive efficient resampling method for pvalue computation		removed at step 4	pBin_linear_weighted_Burden_ERA
Classical Burden test for binary trait, Hybrid1 method for pvalue computation		removed at step 2	pBin_linear_Burden_Hybrid
Burden test with weighted scheme for binary trait, Hybrid1 method for pvalue computation		removed at step 2	pBin_linear_weighted_Burden_Hybrid
SKAT test, davies method for pvalue computation		Excalibur_baseline	p_linear_davies_skat
SKAT test with weighted scheme, davies method for pvalue computation		Excalibur_baseline	p_linear_weighted_davies_skat
SKAT test with weighted quadratic kernel, davies method for pvalue computation		removed at step 1.B	p_weighted_quadratic_davies_skat
SKAT test with linear IBS kernel, davies method for pvalue computation		removed at step 1.B	p_linear_IBS_davies_skat
SKAT test with weighted IBS kernel, davies method for pvalue computation		removed at step 1.B	p_weighted_IBS_davies_skat
SKAT test with 2wayIX kernel, davies method for pvalue computation		removed at step 1.B	p_2wayIX_davies_skat
SKAT test, liu method for pvalue computation		removed at step 2	p_linear_liu_skat
SKAT test with weighted scheme, liu method for pvalue computation		removed at step 2	p_linear_weighted_liu_skat
SKAT test with weighted quadratic kernel, liu method for pvalue computation		removed at step 3	p_weighted_quadratic_liu_skat
SKAT test with linear IBS kernel, liu method for pvalue computation		removed at step 3	p_linear_IBS_liu_skat
SKAT test with weighted IBS kernel, liu method for pvalue computation		removed at step 3	p_weighted_IBS_liu_skat
SKAT test with 2wayIX kernel, liu method for pvalue computation		removed at step 3	p_2wayIX_liu_skat
SKAT test, liumod method for pvalue computation		removed at step 2	p_linear_liumod_skat
SKAT test with weighted scheme, liumod method for pvalue computation		removed at step 2	p_linear_weighted_liumod_skat
SKAT test with weighted quadratic kernel, liumod method for pvalue computation		removed at step 3	p_weighted_quadratic_liumod_skat
SKAT test with linear IBS kernel, liumod method for pvalue computation		removed at step 3	p_linear_IBS_liumod_skat
SKAT test with weighted IBS kernel, liumod method for pvalue computation		removed at step 3	p_weighted_IBS_liumod_skat
SKAT test with 2wayIX kernel, liumod method for pvalue computation		removed at step 3	p_2wayIX_liumod_skat
SKAT test for binary trait, efficient resampling method for pvalue computation		removed at step 1.A	pBin_linear_SKAT_ER
SKAT test with weighted scheme for binary trait, efficient resampling method for pvalue computation		removed at step 1.A	pBin_linear_weighted_SKAT_ER
SKAT test with weighted quadratic kernel for binary trait, efficient resampling method for pvalue computation		removed at step 1.A	pBin_weighted_quadratic_SKAT_ER
SKAT test with linear IBS kernel for binary trait, efficient resampling method for pvalue computation		removed at step 1.A	pBin_linear_IBS_SKAT_ER
SKAT test with weighted IBS kernel for binary trait, efficient resampling method for pvalue computation		removed at step 1.A	pBin_weighted_IBS_SKAT_ER
SKAT test with 2wayIX kernel for binary trait, efficient resampling method for pvalue computation		removed at step 1.A	pBin_2wayIX_SKAT_ER
SKAT test for binary trait, quantil adjusted moment matching method for pvalue computation		removed at step 1.B	pBin_linear_SKAT_QA
SKAT test with weighted scheme for binary trait, quantil adjusted moment matching method for pvalue computation		removed at step 1.B	pBin_linear_weighted_SKAT_QA
SKAT test with weighted quadratic kernel for binary trait, quantil adjusted moment matching method for pvalue computation		removed at step 1.B	pBin_weighted_quadratic_SKAT_QA
SKAT test with linear IBS kernel for binary trait, quantil adjusted moment matching method for pvalue computation		removed at step 1.B	pBin_linear_IBS_SKAT_QA
SKAT test with weighted IBS kernel for binary trait, quantil adjusted moment matching method for pvalue computation		removed at step 1.B	pBin_weighted_IBS_SKAT_QA
SKAT test with 2wayIX kernel for binary trait, quantil adjusted moment matching method for pvalue computation		removed at step 1.B	pBin_2wayIX_SKAT_QA
SKAT test for binary trait, moment matching adjustment method for pvalue computation		removed at step 4	pBin_linear_SKAT_MA
SKAT test with weighted scheme for binary trait, moment matching adjustment method for pvalue computation		removed at step 4	pBin_linear_weighted_SKAT_MA
SKAT test with weighted quadratic kernel for binary trait, moment matching adjustment method for pvalue computation		removed at step 4	pBin_weighted_quadratic_SKAT_MA
SKAT test with linear IBS kernel for binary trait, moment matching adjustment method for pvalue computation		Excalibur_baseline	pBin_linear_IBS_SKAT_MA
SKAT test with weighted IBS kernel for binary trait, moment matching adjustment method for pvalue computation		Excalibur_baseline	pBin_weighted_IBS_SKAT_MA
SKAT test with 2wayIX kernel for binary trait, moment matching adjustment method for pvalue computation		Excalibur_baseline	pBin_2wayIX_SKAT_MA
SKAT test for binary trait, no adjustment for pvalue computation		removed at step 4	pBin_linear_SKAT_UA
SKAT test with weighted scheme for binary trait, no adjustment for pvalue computation		removed at step 4	pBin_linear_weighted_SKAT_UA
SKAT test with weighted quadratic kernel for binary trait, no adjustment for pvalue computation		removed at step 1.B	pBin_weighted_quadratic_SKAT_UA
SKAT test with linear IBS kernel for binary trait, no adjustment for pvalue computation		removed at step 1.B	pBin_linear_IBS_SKAT_UA
SKAT test with weighted IBS kernel for binary trait, no adjustment for pvalue computation		removed at step 1.B	pBin_weighted_IBS_SKAT_UA
SKAT test with 2wayIX kernel for binary trait, no adjustment for pvalue computation		removed at step 1.B	pBin_2wayIX_SKAT_UA
SKAT test for binary trait, adaptive efficient resampling method for pvalue computation		removed at step 4	pBin_linear_SKAT_ERA
SKAT test with weighted scheme for binary trait, adaptive efficient resampling method for pvalue computation		removed at step 4	pBin_linear_weighted_SKAT_ERA
SKAT test with weighted quadratic kernel for binary trait, adaptive efficient resampling method for pvalue computation		Excalibur_baseline	pBin_weighted_quadratic_SKAT_ERA
SKAT test with linear IBS kernel for binary trait, adaptive efficient resampling method for pvalue computation		removed at step 4	pBin_linear_IBS_SKAT_ERA
SKAT test with weighted IBS kernel for binary trait, adaptive efficient resampling method for pvalue computation		removed at step 4	pBin_weighted_IBS_SKAT_ERA
SKAT test with 2wayIX kernel for binary trait, adaptive efficient resampling method for pvalue computation		removed at step 4	pBin_2wayIX_SKAT_ERA
SKAT test for binary trait, Hybrid1 method for pvalue computation		removed at step 2	pBin_linear_SKAT_Hybrid
SKAT test with weighted scheme for binary trait, Hybrid1 method for pvalue computation		removed at step 2	pBin_linear_weighted_SKAT_Hybrid
SKAT test with weighted quadratic kernel for binary trait, Hybrid1 method for pvalue computation		removed at step 1.B	pBin_weighted_quadratic_SKAT_Hybrid
SKAT test with linear IBS kernel for binary trait, Hybrid1 method for pvalue computation		removed at step 1.B	pBin_linear_IBS_SKAT_Hybrid
SKAT test with weighted IBS kernel for binary trait, Hybrid1 method for pvalue computation		removed at step 1.B	pBin_weighted_IBS_SKAT_Hybrid
SKAT test with 2wayIX kernel for binary trait, Hybrid1 method for pvalue computation		removed at step 1.B	pBin_2wayIX_SKAT_Hybrid
SKATO test		removed at step 2	p_linear_skato
SKAT test with weighted scheme		removed at step 2	p_linear_weighted_skato
SKATO test, efficient resampling method for pvalue computation		removed at step 1.A	pBin_linear_SKATO_ER
SKAT test with weighted scheme, efficient resampling method for pvalue computation		removed at step 1.A	pBin_linear_weighted_SKATO_ER
SKATO test, quantil adjusted moment matching method for pvalue computation		removed at step 1.A	pBin_linear_SKATO_QA
SKAT test with weighted scheme, quantil adjusted moment matching method for pvalue computation		removed at step 1.A	pBin_linear_weighted_SKATO_QA
SKATO test for binary trait, moment matching adjustment for pvalue computation		Excalibur_baseline	pBin_linear_SKATO_MA
SKATO test for binary trait using weighted scheme, moment matching adjustment for pvalue computation		Excalibur_baseline	pBin_linear_weighted_SKATO_MA
SKATO test for binary trait, no adjustment for pvalue computation		removed at step 4	pBin_linear_SKATO_UA
SKATO test for binary trait using weighted scheme, no adjustment for pvalue computation		removed at step 4	pBin_linear_weighted_SKATO_UA
SKATO test, adaptive efficient resampling method for pvalue computation		removed at step 4	pBin_linear_SKATO_ERA
SKAT test with weighted scheme, adaptive efficient resampling method for pvalue computation		removed at step 4	pBin_linear_weighted_SKATO_ERA
SKATO test, Hybrid1 method for pvalue computation		removed at step 3	pBin_linear_SKATO_Hybrid
SKAT test with weighted scheme, Hybrid1 method for pvalue computation		removed at step 3	pBin_linear_weighted_SKATO_Hybrid
Adaptive Score (unordered) Test	[6]	Excalibur_baseline/GoodTypeI_Excalibur/Excalibur/V2_Excalibur	p_ascore
Adaptive Score (ordered) Test		Excalibur_baseline/Excalibur	p_ascore_ord
Adaptive Sum of Squared Score U (unordered) Statistic		Excalibur_baseline/GoodTypeI_Excalibur/Excalibur/V2_Excalibur	p_assu
Adaptive Sum of Squared Score U (ordered) Statistic		Excalibur_baseline/GoodTypeI_Excalibur/Excalibur/V2_Excalibur	p_assu_ord
Weighted adaptive Sum of Squared Score U (unordered) Statistic		removed at step 1.C	p_assuw
Weighted adaptive Sum of Squared Score U (ordered) Statistic		removed at step 1.C	p_assuw_ord
Adaptive Sum (unordered) Statistic		Excalibur_baseline/GoodTypeI_Excalibur/Excalibur/V2_Excalibur	p_asum
Adaptive Sum (ordered) Statistic	[7]	Excalibur_baseline/GoodTypeI_Excalibur/Excalibur/V2_Excalibur	p_asum_ord
Bayesian Score Test	[8]	Excalibur_baseline/GoodTypeI_Excalibur/Excalibur/V2_Excalibur	p_bst
C-alpha Score Test, permutation based pvalue	[9]	Excalibur_baseline/GoodTypeI_Excalibur/Excalibur/V2_Excalibur	p_calpha
C-alpha Score Test, asymptopic based pvalue		Excalibur_baseline	p_calpha_asymptopic
Comprehrensive Approach to Analyzing Rare Variants, only variant with predefined MAF are included	[10]	Excalibur_baseline	p_carv_hard
Comprehrensive Approach to Analyzing Rare Variants, variable threshold approach for variant selection		Excalibur_baseline	p_carv_variable
Comprehrensive Approach to Analyzing Rare Variants, the step-up strategy is applied for variant selection		Excalibur_baseline/Excalibur/V2_Excalibur	p_carv_stepup
Cohort Allelic Sums Test using the fisher exact test	[11]	Excalibur_baseline	p_cast_fisher
Cohort Allelic Sums Test using the chi-square test		Excalibur_baseline/Excalibur	p_cast_chisq
Cumulative Minor Allele Test	[12]	Excalibur_baseline/Excalibur	p_cmat
Combined Multivariate and Collapsing Method	[13]	Excalibur_baseline/Excalibur	p_cmc
Odds Ratio Weighted Sum Statistic	[14, 15]	removed at step 1.B	p_orwss
RARECOVER Algorithm	[16]	removed at step 1.A	p_rarecover
Replication Based Test	[17]	Excalibur_baseline/GoodTypeI_Excalibur/Excalibur/V2_Excalibur	p_rbt
Rare Variant Test 1, using the proportion of rare variants that carry at least one copy of the minor allele	[18]	Excalibur_baseline/GoodTypeI_Excalibur/Excalibur/V2_Excalibur	p_rvt1
Rare Variant Test 2, using the presence or absence of at least one minor allele at any rare variant		Excalibur_baseline/Excalibur	p_rvt2
Rare-Variant Weighted Aggregate Statistic	[19]	Excalibur_baseline/Excalibur/V2_Excalibur	p_rwas
Score Test (from Logistic Regression), with permuted p-value	[20]	Excalibur_baseline/GoodTypeI_Excalibur/Excalibur/V2_Excalibur	p_score
Score Test (from Logistic Regression), with asymptotic p-value		Excalibur_baseline/Excalibur	p_score_asymptopic
Sequential Sum Score Test	[21]	removed at step 3	p_seqsum
Sum of Squared Score U Statistic, with permuted p-value	[22]	Excalibur_baseline/GoodTypeI_Excalibur/Excalibur/V2_Excalibur	p_ssu
Sum of Squared Score U Statistic, with asymptotic p-value		Excalibur_baseline/GoodTypeI_Excalibur/Excalibur/V2_Excalibur	p_ssu_asymptopic
Weighted Sum of Squared Score U Statistic, with permuted p-value		Excalibur_baseline/GoodTypeI_Excalibur/Excalibur/V2_Excalibur	p_ssuw
Weighted Sum of Squared Score U Statistic, with asymptotic p-value		Excalibur_baseline/GoodTypeI_Excalibur/Excalibur/V2_Excalibur	p_ssuw_asymptopic
Hotelling T2 Test	[23]	Excalibur_baseline/GoodTypeI_Excalibur/Excalibur/V2_Excalibur	p_ttest_asymptopic
Univariate minP (minimum p-value), with permuted pvalue	[24, 25]	removed at step 1.A	p_uminp
Univariate minP (minimum p-value), with asymptotic pvalue		removed at step 1.A	p_uminp_asymptopic
Variable Threshold	[26]	Excalibur_baseline/Excalibur	p_vt
Weighted Sum Statistic	[27]	Excalibur_baseline/GoodTypeI_Excalibur/Excalibur/V2_Excalibur	p_wss
Weighted Score Test, with permuted p-value	[28]	Excalibur_baseline/GoodTypeI_Excalibur/Excalibur/V2_Excalibur	p_wst
Weighted Score Test, with asymptotic p-value		Excalibur_baseline	p_wst_asymptopic
Rare variant association test integrating variant position information	[29]	removed at step 1.D	p_DoEstRare
The Cochran-Armitage Trend Test	[30, 31, 32]	Excalibur_baseline	p_catt
Rare variants association test scores without gene-gene interactions	[33]	removed at step 4	p_spa1
Rare variants association test scores with gene-gene interactions		removed at step 1.A	p_spa2
Conditional Inference for the Kernel Association Test, with asymptotic distribution approximation	[34, 35]	Excalibur_baseline/Excalibur/V2_Excalibur	p_KAT
Enhanced power over SKAT by properly estimating the null distribution of SKAT		Excalibur_baseline	p_SKATplus
Score type statistics allowing for multiple functional annotation scores, combining both dispersion and burden	[36]	Excalibur_baseline	p_wgscan_region
Score type statistics allowing for multiple functional annotation scores, using dispersion test		removed at step 1.C	p_wgscan_disp
Score type statistics allowing for multiple functional annotation scores, using burden test		removed at step 1.C	p_wgscan_burden
Sub region-based Burden Test	[37]	Excalibur_baseline/Excalibur	p_rebet
LASSO with penalized gaussian model for minimization to select significant variants and testing for association	[38]	removed at step 1.A	p_lasso_gauss
LASSO with binomial model for minimization to select significant variants and testing for association		removed at step 1.A	p_lasso_bin
LASSO with poisson model for minimization to select significant variants and testing for association		removed at step 1.A	p_lasso_poisson
LASSO with multinomial regression model for minimization to select significant variants and testing for association		removed at step 1.C	p_lasso_multi
LASSO with Cox model for minimization to select significant variants and testing for association		removed at step 1.C	p_lasso_cox
Principal Components Regression for Rare Variants tests		Excalibur_baseline	p_pcr
Partial Least Squares Regression for RV tests		removed at step 1.B	p_pls
Ridge Regression for Rare Variants tests		Excalibur_baseline	p_rr
Sparse Partial Least Squares Regression for Rare Variants tests		Excalibur_baseline/Excalibur/V2_Excalibur	p_spls
Collapsing method using a MAF threshold of 1%		removed at step 2	p_t1
Collapsing method using a MAF threshold of 1%		Excalibur_baseline/GoodTypeI_Excalibur/Excalibur/V2_Excalibur	p_t1p
Collapsing method using a MAF threshold of 5%		removed at step 2	p_t5
Collapsing method using a MAF threshold of 5%		Excalibur_baseline/GoodTypeI_Excalibur/Excalibur/V2_Excalibur	p_t5p
Collapsing method using weighted approach		removed at step 2	p_we
Collapsing method using weighted approach		Excalibur_baseline/GoodTypeI_Excalibur/Excalibur/V2_Excalibur	p_wep
Collapsing method using variable threshold approach		removed at step 2	p_score_vt
Collapsing method using variable threshold approach		Excalibur_baseline/Excalibur/V2_Excalibur	p_score_vtp
Weighted outlier detection with MAF threshold 1%		Excalibur_baseline	p_wod01
Weighted outlier detection with MAF threshold 5%		Excalibur_baseline	p_wod05
Adaptive Combination of P-values (ADA) Algorithm	[39, 40, 41]	Excalibur_baseline	p_ada
Robust Burden with variant score statistic calibrated based on SPA and efficient resampling (ER)	[42]	Excalibur_baseline/GoodTypeI_Excalibur/Excalibur/V2_Excalibur	robust_burden
Robust SKAT with variant score statistic calibrated based on SPA and efficient resampling (ER)		Excalibur_baseline/GoodTypeI_Excalibur/Excalibur/V2_Excalibur	robust_SKAT
Robust SKATO with variant score statistic calibrated based on SPA and efficient resampling (ER)		Excalibur_baseline/GoodTypeI_Excalibur/Excalibur/V2_Excalibur	robust_SKATO
Hybrid1 method selects a method based on 3 information: the total minor allele count (MAC), the number of individuals with minor alleles and the degree of case-control imbalance
Reference
1. Ionita-Laza I, Lee S, Makarov V, Buxbaum JD, Lin X. Sequence kernel association tests for the combined effect of rare and common variants. Am J Hum Genet. 2013;92(6):841-53.
2. Lee S, Wu MC, Lin X. Optimal tests for rare variant effects in sequencing association studies. Biostatistics. 2012;13(4):762-75.
3. Lee S, Emond MJ, Bamshad MJ, Barnes KC, Rieder MJ, Nickerson DA, et al. Optimal unified approach for rare-variant association testing with application to small-sample case-control whole-exome sequencing studies. Am J Hum Genet. 2012;91(2):224-37.
4. Wu MC, Lee S, Cai T, Li Y, Boehnke M, Lin X. Rare-variant association testing for sequencing data with the sequence kernel association test. Am J Hum Genet. 2011;89(1):82-93.
5. Wu MC, Kraft P, Epstein MP, Taylor DM, Chanock SJ, Hunter DJ, et al. Powerful SNP-set analysis for case-control genome-wide association studies. Am J Hum Genet. 2010;86(6):929-42.
6. Pan W, Shen X. Adaptive tests for association analysis of rare variants. Genet Epidemiol. 2011;35(5):381-8.
7. Han F, Pan W. A data-adaptive sum test for disease association with multiple common or rare variants. Hum Hered. 2010;70(1):42-54.
8. Goeman JJ, Geer SAvd, Houwelingen HCv. Testing against a high dimensional alternative. J R Statist Soc. 2006;68:477–93.
9. Neale BM, Rivas MA, Voight BF, Altshuler D, Devlin B, Orho-Melander M, et al. Testing for an unusual distribution of rare variants. PLoS Genet. 2011;7(3):e1001322.
10. Hoffmann TJ, Marini NJ, Witte JS. Comprehensive approach to analyzing rare genetic variants. PLoS One. 2010;5(11):e13584.
11. Morgenthaler S, Thilly WG. A strategy to discover genes that carry multi-allelic or mono-allelic risk for common diseases: a cohort allelic sums test (CAST). Mutat Res. 2007;615(1-2):28-56.
12. Zawistowski M, Gopalakrishnan S, Ding J, Li Y, Grimm S, Zollner S. Extending rare-variant testing strategies: analysis of noncoding sequence and imputed genotypes. Am J Hum Genet. 2010;87(5):604-17.
13. Li B, Leal SM. Methods for detecting associations with rare variants for common diseases: application to analysis of sequence data. Am J Hum Genet. 2008;83(3):311-21.
14. Dai Y, Jiang R, Dong J. Weighted selective collapsing strategy for detecting rare and common variants in genetic association study. BMC Genet. 2012;13:7.
15. Feng T, Elston RC, Zhu X. Detecting rare and common variants for complex traits: sibpair and odds ratio weighted sum statistics (SPWSS, ORWSS). Genet Epidemiol. 2011;35(5):398-409.
16. Bhatia G, Bansal V, Harismendy O, Schork NJ, Topol EJ, Frazer K, et al. A covering method for detecting genetic associations between rare variants and common phenotypes. PLoS Comput Biol. 2010;6(10):e1000954.
17. Ionita-Laza I, Buxbaum JD, Laird NM, Lange C. A new testing strategy to identify rare variants with either risk or protective effect on disease. PLoS Genet. 2011;7(2):e1001289.
18. Morris AP, Zeggini E. An evaluation of statistical approaches to rare variant analysis in genetic association studies. Genet Epidemiol. 2010;34(2):188-93.
19. Sul JH, Han B, He D, Eskin E. An optimal weighted aggregated association test for identification of rare variants involved in common diseases. Genetics. 2011;188(1):181-8.
20. Clayton D, Chapman J, Cooper J. Use of unphased multilocus genotype data in indirect association studies. Genet Epidemiol. 2004;27(4):415-28.
21. Basu S, Pan W. Comparison of statistical tests for disease association with rare variants. Genet Epidemiol. 2011;35(7):606-19.
22. Pan W. Asymptotic tests of association with multiple SNPs in linkage disequilibrium. Genet Epidemiol. 2009;33(6):497-507.
23. Xiong M, Zhao J, Boerwinkle E. Generalized T2 Test for Genome Association Studies. Am J Hum Genet. 2002;70:1257–68.
24. Pan W, Han F, Shen X. Test selection with application to detecting disease association with multiple SNPs. Hum Hered. 2010;69(2):120-30.
25. Pan W. Asymptotic tests of association with multiple SNPs in linkage disequilibrium. Genet Epidemiol. 2009;33(6):497-507.
26. Price AL, Kryukov GV, de Bakker PI, Purcell SM, Staples J, Wei LJ, et al. Pooled association tests for rare variants in exon-resequencing studies. Am J Hum Genet. 2010;86(6):832-8.
27. Madsen BE, Browning SR. A groupwise association test for rare mutations using a weighted sum statistic. PLoS Genet. 2009;5(2):e1000384.
28. Wang T, Elston RC. Improved Power by Use of a Weighted Score Test for Linkage Disequilibrium Mapping. Am J Hum Genet. 2007:353-60.
29. Persyn E, Karakachoff M, Le Scouarnec S, Le Clezio C, Campion D, Consortium FE, et al. DoEstRare: A statistical test to identify local enrichments in rare genomic variants associated with disease. PLoS One. 2017;12(7):e0179364.
30. Liu DJ, Leal SM. A novel adaptive method for the analysis of next-generation sequencing data to detect complex trait associations with rare variants due to gene main effects and interactions. PLoS Genet. 2010;6(10):e1001156.
31. Armitage P. Tests for Linear Trends in Proportions and Frequencies. International Biometric Society. 1955;11:375-86.
32. Cochran W. The Combination of Estimates from Different Experiments. International Biometric Society. 1954;10:101-29.
33. Fan R, Lo S. A Robust Model-free Approach for Rare Variants Association Studies incorporating Gene-Gene and Gene-Environmental interactions. PLoS One.
34. Wang K. Conditional asymptotic inference for the kernel association test. Bioinformatics. 2017;33(23):3733-9.
35. Wang K. Boosting the Power of the Sequence Kernel Association Test by Properly Estimating Its Null Distribution. Am J Hum Genet. 2016;99(1):104-14.
36. He Z, Xu B, Buxbaum J, Ionita-Laza I. A genome-wide scan statistic framework for whole-genome sequence data analysis. Nat Commun. 2019;10(1):3018.
37. Zhu B, Mirabello L, Chatterjee N. A subregion-based burden test for simultaneous identification of susceptibility loci and subregions within. Genet Epidemiol. 2018;42(7):673-83.
38. Xu C, Ladouceur M, Dastani Z, Richards JB, Ciampi A, Greenwood CM. Multiple regression methods show great potential for rare variant association tests. PLoS One. 2012;7(8):e41694.
39. Lin WY. Beyond Rare-Variant Association Testing: Pinpointing Rare Causal Variants in Case-Control Sequencing Study. Sci Rep. 2016;6:21824.
40. Lin WY, Lou XY, Gao G, Liu N. Rare variant association testing by adaptive combination of P-values. PLoS One. 2014;9(1):e85728.
41. Cheung YH, Wang G, Leal SM, Wang S. A fast and noise-resilient approach to detect rare-variant associations with deep sequencing data for complex disorders. Genet Epidemiol. 2012;36(7):675-85.
42. Zhao Z, Bi W, Zhou W, VandeHaar P, Fritsche LG, Lee S. UK Biobank Whole-Exome Sequence Binary Phenome Analysis with Robust Region-Based Rare-Variant Test. Am J Hum Genet. 2020;106(1):3-12.
