# Supplementary material for: Excalibur: A new ensemble method based on an optimal combination of aggregation tests for rare-variant association testing for sequencing data
Source: PLoS Comput Biol. 2023 Sep 14;19(9):e1011488. doi: 10.1371/journal.pcbi.1011488 (PMC10522036; doi:10.1371/journal.pcbi.1011488)
Supplement: S3 Table — Results of nine type I error experiments evaluated at nominal alpha level of 0.05, 0.01 and 0.001 for our 4 ensemble methods and 59 state-of-the-art methods. When a test failed to return a p-value for an experiment, no information included. (XLSX) [file pcbi.1011488.s015.xlsx]

## Sheet: Feuil1
		Alpha level = 0.05									Alpha level = 0.01									Alpha level = 0.001
		Type I error experiment ID									Type I error experiment ID									Type I error experiment ID
	Test	1	2	3	4	5	6	7	8	9	1	2	3	4	5	6	7	8	9	1	2	3	4	5	6	7	8	9
Ensemble methods	Excalibur_baseline	0.2702	0.0504101	0.254825	0.3037	0.2801	0.0686	0.0976098	0.1939	0.2539	0.0365	0.0394079	0.0277028	0.027	0.0058	0.0236	0.0307031	0.0618	0.0197	0.0234	0.0326065	0.0234023	0.0231	0.0048	0.0188	0.0262026	0.0553	0.0156
	GoodTypeI_Excalibur	0.0044	0.0108	0.0076	0.0096	0.0027	0.0086	0.0084	0.0071	0.0083	0.0002	0.0018	0.0014	0.0015	0.0004	0.0016	0.001	0.0008	0.0008	0	0	0	0.0002	0	0.0006	0.0001	0.0001	0.0002
	Excalibur	0.007	0.0082	0.0066	0.0067	0.0016	0.0083	0.0086	0.0053	0.0113	0.0005	0.0016	0.0016	0.0013	0.0003	0.0018	0.0018	0.0009	0.0016	0.0001	0.0003	0.0001	0.0001	0	0.0005	0.0004	0.0001	0.0003
	V2_Excalibur	0.0075	0.0097	0.0074	0.0099	0.003	0.0098	0.0084	0.0063	0.0135	0.0006	0.0018	0.0013	0.0015	0.0003	0.0017	0.001	0.0009	0.0016	0.0001	0.0001	0.0001	0.0001	0	0.0005	0.0001	0.0001	0.0003
State-of-the-art methods	robust_burden	0	0	0	0	0	0	0	0	0	0	0	0	0	0	0	0	0	0	0	0	0	0	0	0	0	0	0
	robust_SKAT	0	0	0	0	0	0	0	0	0	0	0	0	0	0	0	0	0	0	0	0	0	0	0	0	0	0	0
	robust_SKATO	0	0	0	0	0	0	0	0	0	0	0	0	0	0	0	0	0	0	0	0	0	0	0	0	0	0	0
	p_linear_liu_burden	0.2714	0.786451	0.091	0.2732	0.4977	0.0505051	0.0895	0.0805165	0.0979	0.0365	0.216251	0.0871	0.2549	0.4883	0.0486049	0.0864	0.0787319	0.0945	0.0234	0.0204143	0	0	0	0	0	0	0
	p_linear_weighted_liumod_burden	0.00101585	0.689	0.131429	0.276828	0.333333	0.0804598	0.0721649	0.0822689		0.00101585	0.1926	0.131429	0.25831	0.333333	0.0804598	0.0721649	0.0795316		0	0.0009	0	0	0	0	0	0
	p_linear_davies_skat		0.6811	0.091	0.2729	0.4977	0.0505	0.0895	0.0811	0.0979		0.1786	0.0869	0.2545	0.4883	0.0486	0.0864	0.0789	0.0945		0.0006	0	0	0	0	0	0	0
	p_linear_weighted_davies_skat	0.001	0.6943	0.131429	0.276828	0.333333	0.0804598	0.0721649	0.0824209		0.001	0.1893	0.131429	0.257835	0.333333	0.0804598	0.0721649	0.0793796		0	0.0004	0	0	0	0	0	0
	pBin_linear_IBS_SKAT_MA		0.0310849	0.0183597	0.0143929	0.00762449	0.0104744	0.0243485	0.0520431	0.012053		0.0184884	0.0167457	0.0133793	0.00667143	0.00976936	0.0224369	0.0469608	0.0113499		0.0131044	0.015636	0.0125684	0.00643317	0.00956793	0.0211289	0.04259	0.0100442
	pBin_weighted_IBS_SKAT_MA	0.00680068	0.0473138	0.00571429	0.0100719	0	0.0174419	0.00520833	0.0414925		0.00490049	0.0275743	0.00571429	0.00959233	0	0.0174419	0.00520833	0.0387057		0.00390039	0.0188238	0.00571429	0.00767386	0	0.0174419	0.00520833	0.0346803
	pBin_2wayIX_SKAT_MA		0.0133482	0.0137357	0.0162716	0.00853485	0.0119155	0.016922	0.0403258	0.00800801		0.00930327	0.0128334	0.0152672	0.00806069	0.0113147	0.0140182	0.036605	0.00680681		0.00768531	0.0108282	0.0141623	0.00734945	0.0102133	0.0110143	0.0329847	0.00620621
	pBin_weighted_quadratic_SKAT_ERA	0.0018	0.0127389	0.0142199	0.0159623	0.0082958	0.0117117	0.014516	0.0384615	0.00720649	0.0014	0.00829036	0.0122171	0.0148579	0.00758474	0.0106106	0.0115127	0.0348464	0.00660595	0.0008	0.00738045	0.0110154	0.013854	0.00663664	0.00920921	0.0099109	0.0308295	0.00550495
	pBin_linear_SKATO_MA	0.0014	0.5491	0.0899	0.2691	0.44909	0.05	0.089	0.081	0.0962	0.0009	0.1195	0.072	0.2074	0.264824	0.0386	0.0711	0.0734	0.0723	0.0006	0.0021	0	0	0	0	0	0	0
	pBin_linear_weighted_SKATO_MA	0.001	0.4405	0.12	0.254986	0.333333	0.0804598	0.0721649	0.0790754		0.0009	0.0587	0.0685714	0.124881	0	0.0574713	0.0206186	0.0386253		0	0.0009	0	0	0	0	0	0
	p_ascore		0.037635	0.0413807	0.038127	0.0493151	0.0423489	0.0410158	0.0369846	0.0407957		0	0	0	0	0	0	0	0		0	0	0	0	0	0	0	0
	p_ascore_ord	0.0547274	0.038543	0.0371792	0.0415026	0.0300494	0.0426177	0.0408802	0.0352703	0.0411319	0	0	0	0	0	0	0	0	0	0	0	0	0	0	0	0	0	0
	p_assu	0.041511	0.0392137	0.0385625	0.0404051	0.0378918	0.0480137	0.0398909	0.0426306	0.0393168	0	0	0	0	0	0	0	0	0	0	0	0	0	0	0	0	0	0
	p_assu_ord	0.04955	0.0412402	0.0410904	0.0401537	0.044559	0.0412371	0.0357793	0.0390988	0.0448802	0	0	0	0	0	0	0	0	0	0	0	0	0	0	0	0	0	0
	p_asum	0.0392731	0.041259	0.0445479	0.037816	0.0440061	0.0455648	0.0403365	0.038022	0.043364	0	0	0	0	0	0	0	0	0	0	0	0	0	0	0	0	0	0
	p_asum_ord	0.0450923	0.039648	0.0360971	0.0379836	0.0461787	0.0382519	0.0419948	0.0380693	0.0415868	0	0	0	0	0	0	0	0	0	0	0	0	0	0	0	0	0	0
	p_bst	0.0437779	0.0404887	0.0396129	0.0379324	0.0192713	0.040004	0.0418938	0.0403071	0.0374596	0	0	0	0	0	0	0	0	0	0	0	0	0	0	0	0	0	0
	p_calpha	0.0432542	0.0407546	0.0417929	0.0372093	0.0191806	0.0404531	0.0393502	0.0432804	0.039689	0	0	0	0	0	0	0	0	0	0	0	0	0	0	0	0	0	0
	p_calpha_asymptopic	0.0450733	0.0257	0.0283028	0.0277028	0.0105	0.0277	0.0237024	0.0182	0.0357	0	0.0114	0.0133013	0.0141014	0.0026	0.0124	0.0108011	0.0077	0.0168	0	0.0058	0.00510051	0.0070007	0.0009	0.0057	0.00550055	0.0036	0.0071
	p_carv_hard	0.0257	1	1	1	0.950739	1	1	0.713281		0.0122	0	0	0	0	0	0	0		0.0058	0	0	0	0	0	0	0
	p_carv_variable	0.923379	1		1		1		0.648951		0	0		0		0		0		0	0		0		0		0
	p_carv_stepup		0.0845418	0.0909091	0.0810677	0	0.0625	0.0924855	0.0921409			0	0	0	0	0	0	0			0	0	0	0	0	0	0
	p_cast_fisher		0.0498	0.0424	0.0468047	0.0195	0.0437	0.0438088	0.0366037	0.0395237		0.0086	0.0078	0.00760076	0.0047	0.0098	0.0085017	0.00740074	0.00780468		0.001	0.0009	0.00060006	0.0001	0.001	0.00120024	0.00050005	0.00060036
	p_cast_chisq	0.0341	0.0498	0.0424	0.0468	0.0192	0.0393	0.0367	0.0362036	0.0395	0.0063	0.0086	0.0078	0.0076	0.0047	0.0073	0.007	0.00720072	0.0078	0.0005	0.001	0.0009	0.0006	0.0001	0.0009	0.0013	0.00050005	0.0006
	p_cmat	0.0341	0.0385393	0.00595238	0.0374332	0	0.0421687	0.027933	0.0364032		0.0063	0	0	0	0	0	0	0		0.0004	0	0	0	0	0	0	0
	p_cmc		0.0376214	0.0370632	0.03918	0.0316023	0.0404723	0.037553	0.0378024	0.038306		0	0	0	0	0	0	0	0		0	0	0	0	0	0	0	0
	p_rbt	0.0426133	0	0.0363269	0.0403797	0	0.0389085	0.0411204	0.0390937	0.0407957	0	0	0	0	0	0	0	0	0	0	0	0	0	0	0	0	0	0
	p_rvt1	0.0388036	0.0512	0.0494	0.0536	0.025	0.0499	0.0499	0.0466047	0.0509	0	0.0103	0.0103	0.0096	0.0048	0.0114	0.0083	0.00950095	0.0105	0	0.001	0.0013	0.0012	0.0001	0.0009	0.0011	0.00080008	0.0009
	p_rvt2	0.0534	0.0519	0.0532	0.0553	0.024	0.0502	0.0518	0.0471047	0.0493	0.0108	0.0094	0.0104	0.009	0.006	0.0106	0.0098	0.00990099	0.0098	0.0007	0.0011	0.0011	0.0007	0.0002	0.0012	0.0012	0.00080008	0.001
	p_rwas	0.0561	0.0366	0.0119048	0.0322892	0	0.0357143	0.0166667	0.0362766		0.0115	0.008	0	0.00433735	0	0.00595238	0	0.00463106		0.001	0.0008	0	0	0	0	0	0.000463106
	p_score		0.039798	0.0376996	0.03902	0.0339392	0.0383955	0.0436672	0.0402258	0.0407505		0	0	0	0	0	0	0	0		0	0	0	0	0	0	0	0
	p_score_asymptopic	0.0421042	0.047	0.0182	0.027	0.0043	0.0469	0.0502	0.0323	0.013	0	0.0083	0.002	0.0022	0.0001	0.0097	0.0125	0.0039	0.0005	0	0.0007	0.0001	0.0001	0	0.0008	0.0011	0.0002	0
	p_ssu	0.0057	0.0374975	0.037774	0.0422805	0.0291252	0.0409315	0.0399677	0.041915	0.0392117	0.0001	0	0	0	0	0	0	0	0	0	0	0	0	0	0	0	0	0
	p_ssu_asymptopic	0.0427057	0.0489	0.0453	0.0459	0.0228	0.0465	0.0456	0.0481	0.0459	0	0.0093	0.0094	0.0106	0.0039	0.0089	0.0089	0.0097	0.0112	0	0.0014	0.0012	0.0016	0.0004	0.0012	0.001	0.0012	0.0009
	p_ssuw	0.0436	0.0395373	0.0391634	0.0419403	0.0298661	0.0420186	0.0406686	0.0385396	0.0391021	0.0087	0	0	0	0	0	0	0	0	0.0004	0	0	0	0	0	0	0	0
	p_ssuw_asymptopic	0.045272	0.0474012	0.0235854	0.0307708	0.0202476	0.0477299	0.0496207	0.0341606	0.0180449	0	0.00831601	0.00253834	0.00430582	0.00233066	0.010054	0.0107459	0.00472219	0.00155354	0	0.000935551	0.000317292	0.00010502	0.000291333	0.00105831	0.000842815	0.000200944	0.000119503
	p_ttest_asymptopic	0.0106383	0.0384	0.0034	0.0132	0.0002	0.0118	0.015	0.0259	0	0.000644745	0.0065	0.0002	0.0009	0	0.002	0.0027	0.0034	0	0	0.0006	0.0001	0	0	0.0002	0.0005	0.0002	0
	p_vt	0	0.0399151	0.0416667	0.0334789	0	0.0181818	0.0391061	0.0374747		0	0	0	0	0	0	0	0		0	0	0	0	0	0	0	0
	p_wss		0.0377663	0.0378253	0.0408411	0.048431	0.0386132	0.0401091	0.039491	0.0365324		0	0	0	0	0	0	0	0		0	0	0	0	0	0	0	0
	p_wst	0.040125	0.0409463	0.040771	0.0409977	0.0416205	0.0395017	0.0416329	0.0412288	0.0390239	0	0	0	0	0	0	0	0	0	0	0	0	0	0	0	0	0	0
	p_wst_asymptopic	0.0385469	0	0.0191	0.0032	0	0.0436	0.0447	0.0599	0.0088	0	0	0.0041	0.0002	0	0.0152	0.011	0.0226	0.0006	0	0	0.0005	0	0	0.0044	0.0017	0.0071	0
	p_catt	0.151	0.0008	0.0007	0.0017	0.0007	0.0008	0.0012	0.0018	0.0012	0.0793	0	0	0	0.0001	0	0	0.0003	0.0002	0.0409	0	0	0	0	0	0	0	0
	p_KAT	0.0009	0.0233	0.0265	0.0241	0.0716	0.0316	0.0241	0.0131	0.0516	0.0001	0.0038	0.004	0.0041	0.0117	0.0065	0.005	0.002	0.0163	0	0.0002	0.0002	0.0001	0	0.0004	0	0	0.0029
	p_SKATplus	0.0239	0.00660569	0.00535029	0.0052749	0.00134298	0.00433468	0.00614733	0.0166086	0.00351547	0.0047	0.00304878	0.00363416	0.00395618	0.00103306	0.003125	0.00453492	0.0120976	0.00281237	0.0005	0.00172764	0.00222088	0.00263745	0.000516529	0.00171371	0.00262018	0.00727906	0.00100442
	p_wgscan_region	0.00120012	0.0411	0.0441	0.0406	0.0671	0.0478	0.0486	0.0717072	0.0488	0.00070007	0.0125	0.0129	0.0132	0.0139	0.0133	0.0124	0.0121012	0.0198	0.00040004	0.0018	0.0021	0.0023	0.0015	0.0018	0.0016	0.00070007	0.0038
	p_rebet	0.0559	0.0023	0	0.00240964	0	0.00595238	0	0.000463034		0.0161	0.0003	0	0	0	0	0	0		0.0006	0.0001	0	0	0	0	0	0
	p_pcr		0.0501	0.0554	0.0497	0.0498	0.6715	0.0171	0.0486	0.108		0.0094	0.0121	0.0085	0.0073	0.4393	0.0034	0.0107	0.0348		0	0	0	0	0	0	0	0
	p_rr	0.4592	0	0	0	0	0	0	0	0	0.2898	0	0	0	0	0	0	0	0	0	0	0	0	0	0	0	0	0
	p_spls	0	0.0505	0.0238095	0.0414458	0	0.0654762	0.0944444	0.0463034		0	0.011	0.00595238	0.0101205	0	0.0119048	0.0111111	0.00833462		0	0	0	0	0	0	0	0
	p_t1p		0.043	0.0378	0.0433	0.0329	0.0368	0.0355	0.033	0.0415		0.0083	0.0076	0.0091	0.0038	0.0074	0.0065	0.0046	0.0069		0.0007	0.0007	0.0004	0.0002	0.0006	0.0004	0.0002	0.0006
	p_t5p	0.025	0.0481	0.0404	0.0445	0.0356	0.0409	0.0401	0.0409	0.0411	0.0042	0.0087	0.0084	0.008	0.0064	0.0077	0.0086	0.0066	0.0085	0.0003	0.0007	0.0011	0.0009	0.0001	0.0008	0.0002	0.0008	0.0006
	p_wep	0.0354	0.0487	0.0466	0.0504	0.0425	0.0475	0.0512	0.0513	0.0496	0.0065	0.0111	0.0089	0.0101	0.0033	0.0101	0.0106	0.0099	0.0098	0.0007	0.0012	0.0006	0.001	0.0003	0.0012	0.001	0.0009	0.0008
	p_score_vtp	0.0484	0.0505	0.0455	0.046	0.0394	0.0437	0.045	0.0452	0.0464	0.0103	0.0096	0.0089	0.0096	0.013	0.008	0.0085	0.0085	0.0091	0.001	0.001	0.0004	0.001	0.0003	0.0015	0.0009	0.0008	0.0005
	p_wod01	0.0425	0.2629	0.1569	0.158	0.1919	0.0513	0.0453	0.163	0.1471	0.0076	0.1972	0.1147	0.1186	0.1495	0.0117	0.0113	0.1312	0.1117	0.0006	0.1699	0.0862	0.0922	0.1216	0.0012	0.0009	0.1038	0.0902
	p_wod05	0.1871	0.259834	0.160205	0.15436	0.1736	0.050005	0.0484328	0.151545	0.161542	0.1543	0.188869	0.1305	0.116479	0.1332	0.00937595	0.0101112	0.118235	0.126535	0.1304	0.161192	0.104421	0.0909551	0.101	0.00090735	0.00141557	0.0931279	0.0989346
	p_ada	0.178973	0.0519	0.0474	0.0516	0.0347	0.0532	0.0525	0.0494049	0.0504	0.135935	0.0124	0.0132	0.012	0.0077	0.0116	0.011	0.00960096	0.0103	0.109551	0.0022	0.0028	0.0024	0.0003	0.0026	0.0021	0.00150015	0.0017
