# Supplementary material for: Excalibur: A new ensemble method based on an optimal combination of aggregation tests for rare-variant association testing for sequencing data
Source: PLoS Comput Biol. 2023 Sep 14;19(9):e1011488. doi: 10.1371/journal.pcbi.1011488 (PMC10522036; doi:10.1371/journal.pcbi.1011488)
Supplement: S4 Table — Summary table of nine type I error experiments evaluated at three alpha levels (i.e. 0.05, 0.01, 0.001) for our 4 ensemble methods and 59 state-of-the-art methods. 27 type I error results generated per test. Prop exp type I error Good: computed as the number of times a test managed to control type I error divided by 27. Prop exp type I error Inflated: the proportion of time, out of the 27 results, in which a test had an inflated type I error. Prop exp Type I error Conservative: the proportion of time, out of the 27 results, in which a test had a conservative type I error. Prop exp type I error NA: proportion of time a test failed to return a p-value divided by 27. Reliability: defined as the sum of significant and non-significant p-values divided by the number of replicates (i.e. 10000). Reliability min: indicates the lowest reliability among all nine experiments. Reliability max: indicates the highest reliability among all nine experiments. Reliability median: gives the median proportion of time a test returned a p-value divided by the expected returned p-values (i.e. 10 000 per experiment) across all nine experiments. (XLSX) [file pcbi.1011488.s016.xlsx]

## Sheet: Feuil1
		Prop exp Type I error				Reliability
	Test	Good	Inflated	Conservative	NA	Min	Max	Median
Ensemble methods	Excalibur_baseline	0.0740741	0.925926	0.037037	0	0.9998	1	1
	GoodTypeI_Excalibur	1	0	0.962963	0	1	1	1
	Excalibur	1	0	0.962963	0	1	1	1
	V2_Excalibur	1	0	0.962963	0	1	1	1
State-of-the-art methods	robust_burden	1	0	1	0	0.998	1	1
	robust_SKAT	1	0	1	0	0.998	1	1
	robust_SKATO	1	0	1	0	0.998	1	1
	p_linear_liu_burden	0.296296	0.703704	0.259259	0	0.9526	1	1
	p_linear_weighted_liumod_burden	0.37037	0.518519	0.333333	0.111111	0	1	0.0194
	p_linear_davies_skat	0.333333	0.555556	0.259259	0.111111	0	1	1
	p_linear_weighted_davies_skat	0.37037	0.518519	0.37037	0.111111	0	1	0.0194
	pBin_linear_IBS_SKAT_MA	0.407407	0.481481	0.296296	0.111111	0	0.9956	0.9866
	pBin_weighted_IBS_SKAT_MA	0.518519	0.37037	0.444444	0.111111	0	0.9999	0.0192
	pBin_2wayIX_SKAT_MA	0.444444	0.444444	0.37037	0.111111	0	0.999	0.9956
	pBin_weighted_quadratic_SKAT_ERA	0.592593	0.407407	0.444444	0	0.4219	1	0.9986
	pBin_linear_SKATO_MA	0.407407	0.592593	0.333333	0	0.4233	1	1
	pBin_linear_weighted_SKATO_MA	0.407407	0.481481	0.37037	0.111111	0	1	0.0194
	p_ascore	0.888889	0	0.851852	0.111111	0	0.9923	0.9896
	p_ascore_ord	0.962963	0.037037	0.962963	0	0.9794	0.9917	0.9902
	p_assu	1	0	0.962963	0	0.9869	0.9923	0.9899
	p_assu_ord	1	0	0.962963	0	0.9869	0.9905	0.9894
	p_asum	1	0	1	0	0.9867	0.9913	0.989
	p_asum_ord	1	0	0.962963	0	0.9887	0.9918	0.9906
	p_bst	1	0	1	0	0.9868	0.9963	0.9904
	p_calpha	1	0	1	0	0.9888	0.9958	0.9902
	p_calpha_asymptopic	0.592593	0.407407	0.481481	0	0.9895	1	1
	p_carv_hard	0.555556	0.333333	0.555556	0.111111	0	1	0.0023
	p_carv_variable	0.37037	0.185185	0.37037	0.444444	0	0.2954	0.0001
	p_carv_stepup	0.555556	0.222222	0.555556	0.222222	0	0.9723	0.0165
	p_cast_fisher	0.888889	0	0.444444	0.111111	0	1	0.9999
	p_cast_chisq	1	0	0.592593	0	0.9999	1	1
	p_cmat	0.888889	0	0.888889	0.111111	0	1	0.0179
	p_cmc	0.888889	0	0.888889	0.111111	0	0.9936	0.9903
	p_rbt	1	0	1	0	0.0006	0.991	0.9004
	p_rvt1	1	0	0.222222	0	0.9896	1	1
	p_rvt2	0.962963	0.037037	0.111111	0	0.9999	1	1
	p_rwas	0.851852	0.037037	0.740741	0.111111	0	1	0.018
	p_score	0.888889	0	0.888889	0.111111	0	0.9959	0.99
	p_score_asymptopic	0.962963	0.037037	0.666667	0	0.9904	1	1
	p_ssu	1	0	1	0	0.9894	1	0.9908
	p_ssu_asymptopic	1	0	0.296296	0	0.9905	1	1
	p_ssuw	1	0	0.962963	0	0.6797	1	0.9393
	p_ssuw_asymptopic	1	0	0.666667	0	0.6865	0.9953	0.9455
	p_ttest_asymptopic	1	0	0.925926	0	0.9306	1	1
	p_vt	0.888889	0	0.888889	0.111111	0	1	0.0179
	p_wss	0.888889	0	0.851852	0.111111	0	0.9914	0.9901
	p_wst	1	0	1	0	0.9872	0.9923	0.9903
	p_wst_asymptopic	0.814815	0.185185	0.703704	0	0.991	1	1
	p_catt	0.888889	0.111111	0.888889	0	1	1	1
	p_KAT	0.888889	0.111111	0.814815	0	1	1	1
	p_SKATplus	0.851852	0.148148	0.62963	0	0.968	1	0.9906
	p_wgscan_region	0.555556	0.444444	0.222222	0	0.9999	1	1
	p_rebet	0.814815	0.0740741	0.777778	0.111111	0	1	0.018
	p_pcr	0.703704	0.185185	0.407407	0.111111	0	1	1
	p_rr	0.925926	0.0740741	0.925926	0	1	1	1
	p_spls	0.814815	0.0740741	0.555556	0.111111	0	1	0.018
	p_t1p	0.888889	0	0.666667	0.111111	0	1	1
	p_t5p	1	0	0.592593	0	1	1	1
	p_wep	1	0	0.185185	0	1	1	1
	p_score_vtp	0.962963	0.037037	0.296296	0	1	1	1
	p_wod01	0.333333	0.666667	0.111111	0	1	1	1
	p_wod05	0.222222	0.777778	0	0	0.9855	1	0.9919
	p_ada	0.62963	0.37037	0.111111	0	0.9968	1	1
