# Supplementary material for: Excalibur: A new ensemble method based on an optimal combination of aggregation tests for rare-variant association testing for sequencing data
Source: PLoS Comput Biol. 2023 Sep 14;19(9):e1011488. doi: 10.1371/journal.pcbi.1011488 (PMC10522036; doi:10.1371/journal.pcbi.1011488)
Supplement: S5 Table — Results of 18 empirical power experiments evaluated at nominal alpha level of 0.05, 0.01 and 0.001 for our 4 ensemble methods and 59 state-of-the-art methods. For each of the methods, the minimum, maximum, standard deviation and the average empirical power is display, respectively in columns Min, Max, Sd and Average. The Average empirical power per experiment at the bottom of the table. (XLSX) [file pcbi.1011488.s017.xlsx]

## Sheet: Feuil1
		Alpha level = 0.05																						Alpha level = 0.01																						Alpha level = 0.001
		Power experiments ID																						Power experiments ID																						Power experiments ID
	Test	1	2	3	4	5	6	7	8	9	10	11	12	13	14	15	16	17	18	Min	Max	Sd	Average	1	2	3	4	5	6	7	8	9	10	11	12	13	14	15	16	17	18	Min	Max	Sd	Average	1	2	3	4
Ensemble methods	Excalibur_baseline	1	0.492	0.839	0.975	1	0.232	0.981	0.692	0.83	0.358	1	1	1	0.981	1	0.996	0.996	0.833	0.232	1	0.243142	0.844722	1	0.436	0.795	0.968	0.999	0.172	0.975	0.64	0.793	0.274	1	1	1	0.971	1	0.986	0.992	0.778	0.172	1	0.267986	0.821056	0.999	0.401	0.756	0.941
	GoodTypeI_Excalibur	0.999	0.298	0.64	0.886	0.993	0.146	0.961	0.485	0.629	0.155	0.995	0.995	0.997	0.929	0.998	0.984	0.969	0.617	0.146	0.999	0.306543	0.759778	0.993	0.252	0.554	0.822	0.979	0.091	0.931	0.402	0.544	0.12	0.985	0.989	0.993	0.869	0.996	0.953	0.932	0.534	0.091	0.996	0.323597	0.718833	0.979	0.215	0.48	0.743
	Excalibur	0.999	0.34	0.68	0.911	0.997	0.16	0.971	0.523	0.674	0.162	0.996	0.996	0.998	0.935	1	0.985	0.974	0.66	0.16	1	0.297329	0.775611	0.993	0.274	0.595	0.847	0.984	0.106	0.933	0.441	0.586	0.125	0.984	0.989	0.993	0.886	0.995	0.961	0.948	0.571	0.106	0.995	0.31582	0.733944	0.974	0.234	0.513	0.783
	V2_Excalibur	0.999	0.349	0.694	0.908	0.995	0.17	0.97	0.53	0.681	0.164	0.997	0.996	0.998	0.939	0.999	0.986	0.974	0.667	0.164	0.999	0.294159	0.778667	0.99	0.273	0.594	0.825	0.973	0.113	0.928	0.434	0.578	0.129	0.981	0.986	0.991	0.89	0.996	0.945	0.936	0.563	0.113	0.996	0.312898	0.729167	0.976	0.23	0.508	0.752
State-of-the-art methods	robust_burden	0.561	0.106	0.229	0.386	0.63	0.067	0.428	0.182	0.209	0.124	0.628	0.565	0.528	0.421	0.708	0.461	0.49	0.215	0.067	0.708	0.202873	0.385444	0.456	0.079	0.169	0.276	0.512	0.034	0.314	0.129	0.149	0.056	0.518	0.466	0.429	0.3	0.613	0.339	0.348	0.151	0.034	0.613	0.177215	0.296556	0.336	0.06	0.132	0.193
	robust_SKAT	0.995	0.26	0.533	0.805	0.971	0.128	0.872	0.381	0.545	0.185	0.98	0.983	0.989	0.848	0.995	0.927	0.923	0.529	0.128	0.995	0.308579	0.713833	0.981	0.218	0.458	0.72	0.946	0.099	0.818	0.315	0.455	0.117	0.951	0.963	0.978	0.759	0.992	0.871	0.854	0.434	0.099	0.992	0.320929	0.662722	0.968	0.176	0.382	0.639
	robust_SKATO	0.997	0.254	0.529	0.799	0.979	0.132	0.864	0.374	0.529	0.186	0.979	0.982	0.985	0.849	0.998	0.932	0.922	0.513	0.132	0.998	0.310467	0.711278	0.982	0.213	0.45	0.718	0.948	0.086	0.819	0.306	0.431	0.115	0.958	0.965	0.977	0.752	0.994	0.871	0.856	0.427	0.086	0.994	0.325666	0.659333	0.966	0.167	0.376	0.629
	p_linear_liu_burden	0.451	0.164	0.202	0.313	0.505	0.094	0.247	0.202	0.202	0.158	0.505	0.501	0.501	0.255	0.382	0.587	0.519	0.202	0.094	0.587	0.15902	0.332778	0.36	0.133	0.156	0.24	0.421	0.05	0.194	0.163	0.156	0.128	0.421	0.416	0.431	0.195	0.295	0.533	0.446	0.156	0.05	0.533	0.143837	0.271889	0.287	0.044	0.116	0.189
	p_linear_weighted_liumod_burden	0.532	0.184	0.269	0.437	0.674	0.089	0.419	0.235	0.268	0.258	0.674	0.604	0.558	0.424	0.651	0.621	0.579	0.268	0.089	0.674	0.18891	0.430222	0.426	0.153	0.189	0.32	0.542	0.04	0.289	0.18	0.189	0.184	0.542	0.496	0.472	0.286	0.532	0.524	0.475	0.189	0.04	0.542	0.166002	0.334889	0.325	0.061	0.136	0.247
	p_linear_davies_skat	0.983	0.265	0.465	0.722	0.955	0.142	0.74	0.366	0.464	0.17	0.955	0.945	0.961	0.831	0.982	0.932	0.865	0.464	0.142	0.983	0.303817	0.678167	0.967	0.212	0.384	0.623	0.907	0.091	0.649	0.296	0.383	0.133	0.907	0.905	0.913	0.726	0.958	0.87	0.798	0.383	0.091	0.967	0.309559	0.616944	0.936	0.121	0.296	0.527
	p_linear_weighted_davies_skat	0.994	0.329	0.566	0.825	0.987	0.138	0.863	0.425	0.565	0.311	0.987	0.99	0.993	0.893	0.994	0.959	0.92	0.564	0.138	0.994	0.288009	0.739056	0.982	0.266	0.483	0.754	0.962	0.074	0.816	0.353	0.483	0.23	0.962	0.97	0.98	0.817	0.986	0.917	0.865	0.482	0.074	0.986	0.30821	0.687889	0.967	0.158	0.39	0.663
	pBin_linear_IBS_SKAT_MA	0.984	0.2	0.464	0.729	0.955	0.149	0.746	0.366	0.463	0.063	0.955	0.948	0.965	0.834	0.982	0.934	0.867	0.463	0.063	0.984	0.320725	0.670389	0.967	0.148	0.378	0.63	0.911	0.095	0.658	0.291	0.377	0.044	0.911	0.909	0.915	0.733	0.96	0.872	0.803	0.377	0.044	0.967	0.32544	0.609944	0.93	0.126	0.3	0.531
	pBin_weighted_IBS_SKAT_MA	0.995	0.262	0.562	0.832	0.987	0.144	0.866	0.423	0.561	0.19	0.987	0.991	0.993	0.896	0.994	0.959	0.924	0.56	0.144	0.995	0.305805	0.729222	0.983	0.2	0.477	0.761	0.964	0.075	0.822	0.353	0.476	0.133	0.964	0.972	0.984	0.821	0.988	0.92	0.869	0.475	0.075	0.988	0.324763	0.679833	0.968	0.162	0.397	0.67
	pBin_2wayIX_SKAT_MA	0.98	0.191	0.452	0.712	0.952	0.15	0.728	0.345	0.45	0.066	0.952	0.948	0.954	0.834	0.982	0.913	0.861	0.45	0.066	0.982	0.320982	0.662222	0.959	0.144	0.366	0.62	0.907	0.092	0.643	0.292	0.365	0.047	0.907	0.898	0.9	0.729	0.954	0.85	0.792	0.365	0.047	0.959	0.322817	0.601667	0.91	0.118	0.289	0.514
	pBin_weighted_quadratic_SKAT_ERA	0.98	0.19	0.45	0.712	0.953	0.146	0.733	0.348	0.448	0.065	0.953	0.948	0.954	0.831	0.983	0.917	0.863	0.448	0.065	0.983	0.322006	0.662333	0.96	0.143	0.36	0.614	0.904	0.093	0.643	0.292	0.359	0.044	0.904	0.898	0.898	0.728	0.951	0.852	0.796	0.359	0.044	0.96	0.323515	0.599889	0.916	0.119	0.286	0.51
	pBin_linear_SKATO_MA	0.978	0.254	0.449	0.7	0.946	0.169	0.715	0.353	0.448	0.128	0.946	0.938	0.951	0.812	0.977	0.926	0.853	0.448	0.128	0.978	0.304845	0.666167	0.963	0.193	0.373	0.616	0.894	0.104	0.635	0.302	0.372	0.07	0.894	0.899	0.897	0.706	0.947	0.872	0.8	0.372	0.07	0.963	0.313009	0.606056	0.923	0.119	0.296	0.527
	pBin_linear_weighted_SKATO_MA	0.992	0.306	0.546	0.82	0.986	0.139	0.863	0.414	0.545	0.226	0.986	0.986	0.99	0.891	0.996	0.956	0.92	0.544	0.139	0.996	0.299807	0.728111	0.984	0.219	0.467	0.738	0.965	0.083	0.801	0.338	0.467	0.138	0.965	0.966	0.98	0.805	0.991	0.916	0.869	0.466	0.083	0.991	0.322148	0.675444	0.965	0.149	0.388	0.643
	p_ascore	0.015	0.093	0.154	0.141	0.04	0.089	0.113	0.133	0.153	0.078	0.04	0.028	0.023	0.122	0.012	0.091	0.098	0.153	0.012	0.154	0.0504045	0.0875556	0	0	0	0	0	0	0	0	0	0	0	0	0	0	0	0	0	0	0	0	0	0	0	0	0	0
	p_ascore_ord	0.005	0.106	0.115	0.068	0.018	0.075	0.047	0.101	0.113	0.069	0.018	0.017	0.015	0.089	0	0.067	0.084	0.113	0	0.115	0.0408607	0.0622222	0	0	0	0	0	0	0	0	0	0	0	0	0	0	0	0	0	0	0	0	0	0	0	0	0	0
	p_assu	0.034	0.078	0.095	0.104	0.059	0.09	0.072	0.083	0.095	0.054	0.059	0.062	0.067	0.101	0.044	0.064	0.081	0.095	0.034	0.104	0.0202914	0.0742778	0	0	0	0	0	0	0	0	0	0	0	0	0	0	0	0	0	0	0	0	0	0	0	0	0	0
	p_assu_ord	0.081	0.06	0.097	0.084	0.081	0.066	0.067	0.132	0.097	0.067	0.081	0.064	0.076	0.263	0.063	0.272	0.221	0.097	0.06	0.272	0.0685017	0.109389	0	0	0	0	0	0	0	0	0	0	0	0	0	0	0	0	0	0	0	0	0	0	0	0	0	0
	p_asum	0.123	0.073	0.118	0.113	0.097	0.079	0.102	0.086	0.118	0.046	0.097	0.101	0.095	0.179	0.097	0.127	0.113	0.118	0.046	0.179	0.0274124	0.104556	0	0	0	0	0	0	0	0	0	0	0	0	0	0	0	0	0	0	0	0	0	0	0	0	0	0
	p_asum_ord	0.003	0.101	0.13	0.082	0.012	0.11	0.069	0.125	0.13	0.078	0.012	0.008	0.019	0.061	0.001	0.053	0.048	0.13	0.001	0.13	0.0481675	0.0651111	0	0	0	0	0	0	0	0	0	0	0	0	0	0	0	0	0	0	0	0	0	0	0	0	0	0
	p_bst	0.052	0.079	0.109	0.145	0.106	0.101	0.102	0.102	0.108	0.049	0.106	0.087	0.099	0.117	0.054	0.079	0.102	0.109	0.049	0.145	0.0245034	0.0947778	0	0	0	0	0	0	0	0	0	0	0	0	0	0	0	0	0	0	0	0	0	0	0	0	0	0
	p_calpha	0.046	0.069	0.102	0.133	0.096	0.071	0.077	0.089	0.102	0.027	0.096	0.088	0.082	0.102	0.049	0.073	0.086	0.102	0.027	0.133	0.0248396	0.0827778	0	0	0	0	0	0	0	0	0	0	0	0	0	0	0	0	0	0	0	0	0	0	0	0	0	0
	p_calpha_asymptopic	0.207	0.084	0.179	0.244	0.267	0.1	0.219	0.165	0.179	0.016	0.267	0.252	0.251	0.381	0.165	0.229	0.245	0.179	0.016	0.381	0.0816356	0.201611	0.187	0.057	0.13	0.202	0.223	0.076	0.179	0.122	0.13	0.009	0.223	0.218	0.214	0.333	0.144	0.206	0.2	0.13	0.009	0.333	0.074752	0.165722	0.159	0.035	0.098	0.151
	p_carv_hard	0	0	0	0	0	0.048	0	0	0	0.019	0	0	0	0	0	0	0	0	0	0.048	0.0119204	0.00372222	0	0	0	0	0	0	0	0	0	0	0	0	0	0	0	0	0	0	0	0	0	0	0	0	0	0
	p_carv_variable	0	0	0	0	0	0.029	0	0.001	0	0.025	0	0	0	0	0	0	0	0	0	0.029	0.0087412	0.00305556	0	0	0	0	0	0	0	0	0	0	0	0	0	0	0	0	0	0	0	0	0	0	0	0	0	0
	p_carv_stepup	0.003	0.126	0.113	0.068	0.012	0.156	0.032	0.138	0.114	0.14	0.012	0.016	0.008	0.064	0.001	0.031	0.039	0.113	0.001	0.156	0.0553544	0.0658889	0	0	0	0	0	0	0	0	0	0	0	0	0	0	0	0	0	0	0	0	0	0	0	0	0	0
	p_cast_fisher	0.398	0.11	0.234	0.435	0.699	0.065	0.435	0.186	0.233	0.098	0.699	0.673	0.573	0.38	0.762	0.415	0.464	0.233	0.065	0.762	0.221955	0.394	0.268	0.06	0.142	0.303	0.566	0.02	0.308	0.085	0.141	0.051	0.566	0.557	0.473	0.256	0.654	0.294	0.323	0.141	0.02	0.654	0.200603	0.289333	0.141	0.038	0.088	0.191
	p_cast_chisq	0.398	0.11	0.233	0.435	0.699	0.065	0.435	0.186	0.232	0.097	0.699	0.673	0.573	0.379	0.762	0.415	0.464	0.232	0.065	0.762	0.222165	0.393722	0.268	0.06	0.142	0.303	0.566	0.02	0.308	0.085	0.141	0.05	0.566	0.557	0.473	0.255	0.654	0.294	0.323	0.141	0.02	0.654	0.200683	0.289222	0.14	0.038	0.088	0.191
	p_cmat	0.154	0.05	0.097	0.134	0.152	0.06	0.131	0.091	0.097	0.054	0.152	0.159	0.122	0.156	0.13	0.164	0.174	0.097	0.05	0.174	0.0395319	0.120778	0	0	0	0	0	0	0	0	0	0	0	0	0	0	0	0	0	0	0	0	0	0	0	0	0	0
	p_cmc	0.014	0.055	0.069	0.107	0.085	0.096	0.112	0.053	0.069	0.045	0.085	0.098	0.07	0.088	0.091	0.077	0.089	0.069	0.014	0.112	0.0240087	0.0762222	0	0	0	0	0	0	0	0	0	0	0	0	0	0	0	0	0	0	0	0	0	0	0	0	0	0
	p_rbt	0	0.048	0.065	0.047	0.009	0.121	0	0.123	0.065	0	0.009	0.005	0.012	0.088	0	0.054	0.055	0.065	0	0.123	0.0408559	0.0425556	0	0	0	0	0	0	0	0	0	0	0	0	0	0	0	0	0	0	0	0	0	0	0	0	0	0
	p_rvt1	0.425	0.125	0.247	0.418	0.673	0.089	0.405	0.219	0.246	0.11	0.673	0.617	0.549	0.425	0.682	0.565	0.534	0.246	0.089	0.682	0.203581	0.402667	0.286	0.062	0.164	0.303	0.531	0.029	0.291	0.139	0.163	0.065	0.531	0.512	0.445	0.287	0.584	0.421	0.397	0.163	0.029	0.584	0.179062	0.2985	0.164	0.033	0.091	0.195
	p_rvt2	0.418	0.111	0.222	0.405	0.655	0.09	0.429	0.201	0.221	0.109	0.655	0.606	0.502	0.41	0.722	0.442	0.489	0.221	0.09	0.722	0.201827	0.383778	0.28	0.055	0.123	0.265	0.52	0.034	0.3	0.099	0.122	0.055	0.52	0.485	0.403	0.275	0.608	0.309	0.338	0.122	0.034	0.608	0.180359	0.272944	0.154	0.031	0.064	0.155
	p_rwas	0.36	0.04	0.104	0.188	0.393	0.06	0.289	0.085	0.104	0.118	0.393	0.357	0.33	0.205	0.556	0.358	0.281	0.104	0.04	0.556	0.147846	0.240278	0.176	0.007	0.035	0.054	0.193	0.012	0.12	0.026	0.035	0.042	0.193	0.189	0.174	0.077	0.386	0.172	0.123	0.035	0.007	0.386	0.0974645	0.113833	0.06	0.001	0.005	0.006
	p_score	0.001	0.086	0.13	0.099	0.011	0.111	0.073	0.123	0.13	0.072	0.011	0.015	0.011	0.077	0.001	0.029	0.055	0.129	0.001	0.13	0.0489381	0.0646667	0	0	0	0	0	0	0	0	0	0	0	0	0	0	0	0	0	0	0	0	0	0	0	0	0	0
	p_score_asymptopic	0.406	0.182	0.449	0.634	0.509	0.082	0.56	0.34	0.45	0.095	0.509	0.486	0.466	0.854	0.245	0.905	0.776	0.449	0.082	0.905	0.232053	0.4665	0.403	0.112	0.332	0.533	0.5	0.038	0.502	0.238	0.332	0.064	0.5	0.469	0.456	0.764	0.243	0.841	0.709	0.332	0.038	0.841	0.226032	0.409333	0.397	0.076	0.225	0.419
	p_ssu	0.042	0.082	0.113	0.131	0.091	0.085	0.095	0.108	0.111	0.045	0.091	0.097	0.097	0.116	0.058	0.075	0.107	0.111	0.042	0.131	0.0243805	0.0919444	0	0	0	0	0	0	0	0	0	0	0	0	0	0	0	0	0	0	0	0	0	0	0	0	0	0
	p_ssu_asymptopic	0.556	0.16	0.292	0.418	0.515	0.152	0.384	0.271	0.291	0.059	0.515	0.499	0.476	0.643	0.478	0.736	0.599	0.291	0.059	0.736	0.183273	0.4075	0.518	0.08	0.187	0.309	0.427	0.082	0.302	0.178	0.187	0.013	0.427	0.431	0.399	0.552	0.434	0.677	0.525	0.187	0.013	0.677	0.187521	0.328611	0.469	0.052	0.12	0.202
	p_ssuw	0.003	0.089	0.139	0.089	0.016	0.099	0.09	0.096	0.14	0.048	0.016	0.011	0.009	0.07	0.005	0.027	0.042	0.139	0.003	0.14	0.0490846	0.0626667	0	0	0	0	0	0	0	0	0	0	0	0	0	0	0	0	0	0	0	0	0	0	0	0	0	0
	p_ssuw_asymptopic	0.369	0.182	0.428	0.575	0.455	0.102	0.549	0.285	0.429	0.074	0.455	0.425	0.43	0.798	0.23	0.528	0.625	0.428	0.074	0.798	0.18349	0.409278	0.365	0.113	0.311	0.472	0.442	0.04	0.474	0.208	0.311	0.046	0.442	0.413	0.419	0.722	0.227	0.496	0.581	0.311	0.04	0.722	0.180402	0.355167	0.357	0.074	0.216	0.381
	p_ttest_asymptopic	0.343	0.161	0.429	0.607	0.471	0.094	0.552	0.3	0.43	0.073	0.471	0.441	0.421	0.781	0.221	0.81	0.696	0.429	0.073	0.81	0.212684	0.429444	0.34	0.107	0.313	0.512	0.459	0.046	0.487	0.212	0.313	0.041	0.459	0.426	0.41	0.695	0.22	0.75	0.631	0.313	0.041	0.75	0.204762	0.374111	0.334	0.074	0.21	0.399
	p_vt	0.18	0.076	0.129	0.191	0.158	0.063	0.206	0.116	0.129	0.056	0.158	0.164	0.149	0.212	0.089	0.136	0.171	0.129	0.056	0.212	0.0464254	0.139556	0	0	0	0	0	0	0	0	0	0	0	0	0	0	0	0	0	0	0	0	0	0	0	0	0	0
	p_wss	0.021	0.076	0.148	0.142	0.051	0.097	0.145	0.119	0.148	0.058	0.051	0.059	0.072	0.133	0.031	0.086	0.099	0.148	0.021	0.148	0.0435339	0.0935556	0	0	0	0	0	0	0	0	0	0	0	0	0	0	0	0	0	0	0	0	0	0	0	0	0	0
	p_wst	0.064	0.045	0.056	0.066	0.064	0.048	0.073	0.053	0.056	0.031	0.064	0.067	0.087	0.083	0.064	0.107	0.097	0.056	0.031	0.107	0.0186205	0.0656111	0	0	0	0	0	0	0	0	0	0	0	0	0	0	0	0	0	0	0	0	0	0	0	0	0	0
	p_wst_asymptopic	0.248	0.03	0.065	0.133	0.288	0.204	0.048	0.094	0.065	0	0.288	0.271	0.239	0.246	0.216	0.234	0.296	0.065	0	0.296	0.103318	0.168333	0.152	0.017	0.038	0.081	0.199	0.125	0.02	0.041	0.038	0	0.199	0.181	0.161	0.178	0.146	0.093	0.172	0.038	0	0.199	0.070695	0.104389	0.073	0.009	0.021	0.042
	p_catt	0.179	0.019	0.048	0.085	0.172	0.011	0.099	0.049	0.047	0.001	0.172	0.182	0.163	0.107	0.21	0.142	0.169	0.047	0.001	0.21	0.0689544	0.105667	0.078	0.011	0.025	0.055	0.09	0.001	0.051	0.023	0.024	0	0.09	0.105	0.089	0.038	0.114	0.064	0.099	0.024	0	0.114	0.0376958	0.0545	0.029	0.004	0.011	0.019
	p_KAT	0.108	0.21	0.371	0.426	0.238	0.198	0.357	0.313	0.371	0.127	0.238	0.235	0.256	0.452	0.115	0.261	0.34	0.37	0.108	0.452	0.104135	0.277	0.1	0.122	0.263	0.331	0.212	0.119	0.268	0.2	0.262	0.067	0.212	0.209	0.231	0.376	0.107	0.222	0.277	0.261	0.067	0.376	0.0832599	0.213278	0.088	0.061	0.157	0.216
	p_SKATplus	0.189	0.108	0.275	0.381	0.316	0.134	0.308	0.212	0.275	0.065	0.316	0.287	0.298	0.461	0.185	0.303	0.356	0.275	0.065	0.461	0.0991963	0.263556	0.173	0.058	0.194	0.285	0.269	0.083	0.217	0.14	0.194	0.038	0.269	0.247	0.251	0.362	0.16	0.239	0.29	0.194	0.038	0.362	0.0852762	0.2035	0.137	0.038	0.111	0.179
	p_wgscan_region	0.978	0.517	0.843	0.973	0.999	0.175	0.987	0.692	0.843	0.406	0.999	0.998	0.996	0.918	0.999	0.965	0.968	0.842	0.175	0.999	0.2399	0.838778	0.945	0.432	0.786	0.951	0.993	0.092	0.982	0.588	0.786	0.305	0.993	0.996	0.995	0.874	0.996	0.924	0.927	0.785	0.092	0.996	0.269031	0.797222	0.885	0.35	0.7	0.909
	p_rebet	0.147	0.033	0.073	0.116	0.201	0.004	0.072	0.087	0.073	0.041	0.201	0.211	0.205	0.029	0.087	0.423	0.261	0.073	0.004	0.423	0.104594	0.129833	0.097	0.02	0.048	0.09	0.16	0	0.051	0.069	0.048	0.014	0.16	0.173	0.17	0.025	0.056	0.347	0.215	0.048	0	0.347	0.0889807	0.0995	0.057	0.012	0.036	0.074
	p_pcr	0.999	0.244	0.575	0.868	0.992	0.183	0.939	0.428	0.575	0.166	0.992	0.994	0.996	0.919	0.999	0.982	0.941	0.574	0.166	0.999	0.310899	0.742556	0.996	0.158	0.448	0.76	0.985	0.091	0.857	0.307	0.446	0.092	0.985	0.985	0.99	0.838	0.997	0.949	0.894	0.446	0.091	0.997	0.345046	0.679111	0	0	0	0
	p_rr	0	0	0	0.001	0	0	0	0	0	0	0	0.037	0.064	0	0	0	0	0	0	0.064	0.0169567	0.00566667	0	0	0	0.001	0	0	0	0	0	0	0	0.027	0.055	0	0	0	0	0	0	0.055	0.0140844	0.00461111	0	0	0	0
	p_spls	0.999	0.303	0.626	0.884	0.993	0.203	0.955	0.475	0.626	0.182	0.993	0.996	0.996	0.924	1	0.982	0.951	0.625	0.182	1	0.295977	0.761833	0.995	0.206	0.493	0.794	0.985	0.105	0.888	0.37	0.493	0.108	0.985	0.983	0.988	0.862	0.997	0.947	0.899	0.493	0.105	0.997	0.330572	0.6995	0	0	0	0
	p_t1p	0.398	0.062	0.142	0.275	0.434	0.035	0.367	0.098	0.143	0.107	0.434	0.418	0.38	0.225	0.482	0.361	0.301	0.143	0.035	0.482	0.148114	0.266944	0.276	0.018	0.058	0.133	0.315	0.01	0.215	0.037	0.058	0.031	0.315	0.272	0.237	0.104	0.365	0.216	0.161	0.058	0.01	0.365	0.118241	0.159944	0.146	0.003	0.013	0.05
	p_t5p	0.612	0.105	0.214	0.358	0.526	0.084	0.389	0.19	0.214	0.115	0.526	0.49	0.437	0.378	0.619	0.589	0.51	0.214	0.084	0.619	0.184432	0.365	0.495	0.044	0.123	0.22	0.429	0.022	0.261	0.11	0.123	0.068	0.429	0.385	0.343	0.264	0.53	0.487	0.384	0.123	0.022	0.53	0.170437	0.268889	0.368	0.02	0.061	0.123
	p_wep	0.617	0.076	0.2	0.375	0.64	0.092	0.421	0.198	0.2	0.117	0.64	0.57	0.494	0.382	0.694	0.662	0.572	0.2	0.076	0.694	0.220517	0.397222	0.489	0.03	0.096	0.218	0.503	0.028	0.239	0.114	0.096	0.042	0.503	0.428	0.38	0.22	0.568	0.548	0.437	0.096	0.028	0.568	0.199316	0.279722	0.296	0.007	0.043	0.105
	p_score_vtp	0.864	0.126	0.294	0.556	0.856	0.081	0.725	0.266	0.293	0.132	0.856	0.814	0.748	0.522	0.921	0.798	0.757	0.293	0.081	0.921	0.299112	0.550111	0.718	0.053	0.178	0.378	0.748	0.016	0.539	0.158	0.177	0.076	0.748	0.69	0.611	0.322	0.862	0.681	0.612	0.177	0.016	0.862	0.286859	0.430222	0.51	0.026	0.096	0.221
	p_wod01	0.16	0.156	0.151	0.157	0.159	0.172	0.268	0.158	0.151	0.175	0.159	0.152	0.183	0.171	0.167	0.149	0.186	0.151	0.149	0.268	0.0273312	0.168056	0.118	0.116	0.119	0.119	0.123	0.134	0.198	0.122	0.119	0.148	0.123	0.124	0.136	0.134	0.135	0.12	0.139	0.119	0.116	0.198	0.0191618	0.130333	0.094	0.086	0.089	0.09
	p_wod05	0.172	0.176	0.134	0.148	0.175	0.216	0.282	0.149	0.134	0.165	0.175	0.153	0.16	0.163	0.128	0.157	0.191	0.134	0.128	0.282	0.0361955	0.167333	0.132	0.13	0.11	0.11	0.137	0.167	0.222	0.123	0.11	0.126	0.137	0.117	0.131	0.126	0.103	0.114	0.15	0.11	0.103	0.222	0.0278214	0.130833	0.111	0.107	0.09	0.079
	p_ada	0.984	0.245	0.587	0.857	0.996	0.078	0.95	0.398	0.588	0.175	0.996	0.995	0.987	0.856	1	0.94	0.911	0.587	0.078	1	0.317351	0.729444	0.942	0.147	0.454	0.769	0.982	0.026	0.891	0.272	0.454	0.109	0.982	0.979	0.973	0.746	0.997	0.878	0.836	0.454	0.026	0.997	0.342817	0.660611	0.861	0.104	0.349	0.674
	Average per experiments	0.441175	0.150968	0.285127	0.402667	0.475302	0.108857	0.412651	0.231127	0.284111	0.108778	0.47546	0.464984	0.453984	0.437032	0.461206	0.475206	0.461317	0.282905					0.392746	0.0925556	0.199365	0.311794	0.417063	0.046254	0.333937	0.15227	0.197873	0.0594762	0.417635	0.410238	0.40219	0.343778	0.419603	0.402238	0.381286	0.196556					0.323095	0.0625238	0.143222	0.234476
[truncated: 18 more columns]
