# Supplementary material for: Excalibur: A new ensemble method based on an optimal combination of aggregation tests for rare-variant association testing for sequencing data
Source: PLoS Comput Biol. 2023 Sep 14;19(9):e1011488. doi: 10.1371/journal.pcbi.1011488 (PMC10522036; doi:10.1371/journal.pcbi.1011488)
Supplement: S6 Table — Ranking given the power of 18 empirical power experiments evaluated at nominal alpha level of 0.05, 0.01 and 0.001 for our 4 ensemble methods and 59 state-of-the-art methods. (XLSX) [file pcbi.1011488.s018.xlsx]

## Sheet: Feuil1
	Test	exp_1_alpha_0.05	exp_2_alpha_0.05	exp_3_alpha_0.05	exp_4_alpha_0.05	exp_5_alpha_0.05	exp_6_alpha_0.05	exp_7_alpha_0.05	exp_8_alpha_0.05	exp_9_alpha_0.05	exp_10_alpha_0.05	exp_11_alpha_0.05	exp_12_alpha_0.05	exp_13_alpha_0.05	exp_14_alpha_0.05	exp_15_alpha_0.05	exp_16_alpha_0.05	exp_17_alpha_0.05	exp_18_alpha_0.05	exp_1_alpha_0.01	exp_2_alpha_0.01	exp_3_alpha_0.01	exp_4_alpha_0.01	exp_5_alpha_0.01	exp_6_alpha_0.01	exp_7_alpha_0.01	exp_8_alpha_0.01	exp_9_alpha_0.01	exp_10_alpha_0.01	exp_11_alpha_0.01	exp_12_alpha_0.01	exp_13_alpha_0.01	exp_14_alpha_0.01	exp_15_alpha_0.01	exp_16_alpha_0.01	exp_17_alpha_0.01	exp_18_alpha_0.01	exp_1_alpha_0.001	exp_2_alpha_0.001	exp_3_alpha_0.001	exp_4_alpha_0.001	exp_5_alpha_0.001	exp_6_alpha_0.001	exp_7_alpha_0.001	exp_8_alpha_0.001	exp_9_alpha_0.001	exp_10_alpha_0.001	exp_11_alpha_0.001	exp_12_alpha_0.001
Ensemble methods	Excalibur_baseline	1	2	2	1	1	1	2	1	2	2	1	1	1	1	1	1	1	2	1	1	1	1	1	1	2	1	1	2	1	1	1	1	1	1	1	2	1	1	1	1	1	2	1	1	1	2	1	1
	GoodTypeI_Excalibur	2	8	5	5	6	16	5	5	5	18	6	6	4	4	8	4	4	6	4	6	5	5	7	15	4	5	5	13	3	3	3	5	5	3	4	5	2	5	5	5	5	8	5	5	5	8	4	5
	Excalibur	2	4	4	3	3	11	3	4	4	16	4	3	2	3	1	3	2	4	4	3	3	3	5	7	3	3	3	12	6	3	3	3	8	2	2	3	4	3	3	3	3	6	3	3	3	6	3	2
	V2_Excalibur	2	3	3	4	5	9	4	3	3	15	3	3	2	2	5	2	2	3	6	4	4	4	8	6	5	4	4	9	8	5	5	2	5	6	3	4	3	4	4	4	6	5	4	4	4	7	5	4
State-of-the-art methods	robust_burden	22	35	30	30	26	50	26	34	32	23	26	26	24	28	23	29	29	31	23	28	27	30	25	30	23	29	29	25	25	26	26	27	22	30	29	29	22	24	22	25	26	26	22	29	25	25	26	25
	robust_SKAT	8	11	12	12	13	24	9	12	11	8	12	12	11	14	11	15	9	12	11	8	10	12	13	10	11	10	10	14	13	13	11	12	10	14	12	12	5	6	9	10	11	12	7	9	9	10	11	7
	robust_SKATO	7	12	13	13	12	23	11	13	13	7	13	13	13	13	8	13	10	13	9	9	12	13	12	18	10	12	13	15	12	12	12	13	9	14	11	13	8	7	10	11	10	16	8	11	10	11	10	7
	p_linear_liu_burden	22	22	30	31	27	31	38	26	30	13	27	24	23	33	28	24	25	30	26	18	26	29	29	23	37	23	26	9	29	27	23	32	28	22	23	26	25	23	21	25	25	21	32	19	21	29	25	23
	p_linear_weighted_liumod_burden	21	17	24	21	20	36	27	23	24	4	20	22	20	25	23	22	22	24	23	12	22	22	20	25	28	21	22	4	20	21	20	26	23	23	22	22	23	20	19	18	21	25	25	18	19	9	21	18
	p_linear_davies_skat	8	6	11	13	9	16	15	9	12	10	9	12	10	12	10	12	12	11	7	5	11	13	10	12	15	9	11	7	10	10	10	15	10	12	12	11	5	9	10	10	8	10	12	8	11	30	8	7
	p_linear_weighted_davies_skat	4	3	6	7	5	18	9	5	6	3	5	6	4	6	6	5	6	6	5	3	4	7	8	20	8	4	4	2	8	7	6	6	8	6	7	4	3	4	4	5	4	15	5	5	4	6	4	6
	pBin_linear_IBS_SKAT_MA	6	14	12	12	9	13	14	9	13	40	9	9	9	10	10	11	11	12	7	13	12	12	9	8	14	12	12	28	9	9	9	11	9	10	9	12	6	8	9	9	7	11	12	7	10	23	7	8
	pBin_weighted_IBS_SKAT_MA	3	7	7	6	5	15	6	6	7	6	5	5	4	5	6	5	5	7	4	7	5	5	7	18	6	4	5	7	7	6	4	5	7	5	5	5	2	3	3	4	5	19	4	3	3	5	5	5
	pBin_2wayIX_SKAT_MA	9	15	13	14	12	12	17	15	14	37	12	9	11	10	10	15	14	13	11	16	14	14	10	10	16	10	15	26	10	12	11	13	11	14	14	14	9	12	13	13	10	8	15	10	13	22	10	10
	pBin_weighted_quadratic_SKAT_ERA	9	16	14	14	11	14	16	14	16	38	11	9	11	12	9	14	13	16	10	17	15	16	12	9	16	10	16	28	12	12	12	14	12	13	13	15	8	10	14	14	10	12	16	9	14	24	10	11
	pBin_linear_SKATO_MA	11	8	15	16	13	9	19	13	16	16	13	13	13	16	13	13	15	16	9	8	13	15	13	7	18	8	14	15	13	11	13	17	13	10	11	13	7	10	10	10	9	6	14	6	11	26	9	9
	pBin_linear_weighted_SKATO_MA	5	4	8	8	7	17	9	7	9	5	7	7	6	7	5	7	6	8	3	4	6	8	6	14	13	6	6	6	6	8	6	7	5	7	5	6	4	5	5	6	5	15	9	4	5	8	5	4
	p_ascore	53	36	33	42	54	36	43	36	33	29	54	55	55	43	54	45	47	33	43	43	43	44	43	39	43	43	43	38	43	44	44	43	43	40	43	43	41	41	41	41	41	36	41	41	41	36	41	42
	p_ascore_ord	55	33	43	57	55	46	58	45	46	35	55	56	57	49	59	51	51	43	43	43	43	44	43	39	43	43	43	38	43	44	44	43	43	40	43	43	41	41	41	41	41	36	41	41	41	36	41	42
	p_assu	51	42	53	50	52	34	53	54	53	44	52	52	53	48	52	52	52	53	43	43	43	44	43	39	43	43	43	38	43	44	44	43	43	40	43	43	41	41	41	41	41	36	41	41	41	36	41	42
	p_assu_ord	46	51	51	54	50	48	56	37	51	36	50	51	50	32	48	34	37	51	43	43	43	44	43	39	43	43	43	38	43	44	44	43	43	40	43	43	41	41	41	41	41	36	41	41	41	36	41	42
	p_asum	44	46	42	48	46	44	45	52	44	48	46	44	47	38	43	43	43	42	43	43	43	44	43	39	43	43	43	38	43	44	44	43	43	40	43	43	41	41	41	41	41	36	41	41	41	36	41	42
	p_asum_ord	56	35	39	55	57	24	55	38	41	29	57	60	56	56	56	54	55	39	43	43	43	44	43	39	43	43	43	38	43	44	44	43	43	40	43	43	41	41	41	41	41	36	41	41	41	36	41	42
	p_bst	48	41	48	40	44	26	45	44	48	46	45	49	45	44	50	47	45	47	43	43	43	44	43	39	43	43	43	38	43	44	44	43	43	40	43	43	41	41	41	41	41	36	41	41	41	36	41	42
	p_calpha	49	47	50	44	47	47	50	50	50	53	47	48	49	47	51	50	50	50	43	43	43	44	43	39	43	43	43	38	43	44	44	43	43	40	43	43	41	41	41	41	41	36	41	41	41	36	41	42
	p_calpha_asymptopic	36	39	32	33	34	27	39	32	32	56	34	34	34	28	38	37	36	32	34	30	29	32	32	17	38	28	29	37	32	32	33	23	36	34	33	29	28	29	23	28	29	9	33	22	24	31	29	28
	p_carv_hard	60	61	61	62	61	54	60	62	61	55	61	62	62	61	59	58	61	61	43	43	43	44	43	39	43	43	43	38	43	44	44	43	43	40	43	43	41	41	41	41	41	36	41	41	41	36	41	42
	p_carv_variable	60	61	61	62	61	57	60	60	61	54	61	62	62	61	59	58	61	61	43	43	43	44	43	39	43	43	43	38	43	44	44	43	43	40	43	43	41	41	41	41	41	36	41	41	41	36	41	42
	p_carv_stepup	56	26	45	57	57	10	59	35	45	14	57	57	61	55	56	55	57	43	43	43	43	44	43	39	43	43	43	38	43	44	44	43	43	40	43	43	41	41	41	41	41	36	41	41	41	36	41	42
	p_cast_fisher	28	30	26	22	18	49	23	30	26	24	18	18	18	29	18	29	28	26	31	27	27	24	18	33	23	33	27	24	18	18	18	29	18	29	28	27	31	26	28	23	17	28	22	31	30	19	17	17
	p_cast_chisq	28	30	27	22	18	49	23	30	27	25	18	18	18	30	18	29	28	27	31	27	27	24	18	33	23	33	27	25	18	18	18	30	18	29	28	27	32	26	28	23	18	32	22	31	30	19	18	18
	p_cmat	42	53	51	43	43	52	42	49	51	44	43	41	43	41	40	38	40	51	43	43	43	44	43	39	43	43	43	38	43	44	44	43	43	40	43	43	41	41	41	41	41	36	41	41	41	36	41	42
	p_cmc	54	52	55	49	49	30	44	55	55	49	49	46	52	50	44	48	49	55	43	43	43	44	43	39	43	43	43	38	43	44	44	43	43	40	43	43	41	41	41	41	41	36	41	41	41	36	41	42
	p_rbt	60	54	56	60	60	20	60	39	56	58	60	61	58	50	59	53	53	56	43	43	43	44	43	39	43	43	43	38	43	44	44	43	43	40	43	43	41	41	41	41	41	36	41	41	41	36	41	42
	p_rvt1	25	28	25	25	21	36	29	24	25	21	21	20	21	24	22	25	24	25	28	26	25	24	21	29	27	26	25	20	21	20	22	25	21	26	25	25	26	30	25	22	20	32	27	27	27	10	20	22
	p_rvt2	26	29	28	27	22	34	25	27	28	22	22	21	22	26	20	27	27	28	29	31	30	28	22	28	26	32	31	23	22	22	26	27	20	28	27	31	29	31	32	27	22	28	26	31	32	19	22	24
	p_rwas	32	56	49	35	31	52	35	53	49	18	31	31	31	37	25	32	34	49	35	42	40	42	35	36	39	38	41	30	35	34	36	37	26	35	38	40	38	40	40	40	38	28	37	39	40	33	38	39
	p_score	59	38	39	51	59	22	51	39	41	33	59	58	59	53	56	56	53	40	43	43	43	44	43	39	43	43	43	38	43	44	44	43	43	40	43	43	41	41	41	41	41	36	41	41	41	36	41	42
	p_score_asymptopic	27	18	15	17	26	41	20	16	14	26	26	27	26	9	29	17	17	14	24	23	17	17	24	27	20	16	17	21	24	23	21	8	29	17	17	17	19	17	15	15	16	24	17	15	15	17	16	16
	p_ssu	50	40	45	46	48	39	48	43	47	49	48	47	46	45	49	49	44	45	43	43	43	44	43	39	43	43	43	38	43	44	44	43	43	40	43	43	41	41	41	41	41	36	41	41	41	36	41	42
	p_ssu_asymptopic	20	24	22	25	25	11	31	21	22	41	25	25	25	20	27	20	21	22	18	25	23	23	28	16	25	22	23	36	28	24	27	20	25	20	21	23	16	22	20	21	24	7	21	20	20	34	24	24
	p_ssuw	56	37	37	52	56	28	49	47	37	47	56	59	60	54	55	57	56	37	43	43	43	44	43	39	43	43	43	38	43	44	44	43	43	40	43	43	41	41	41	41	41	36	41	41	41	36	41	42
	p_ssuw_asymptopic	31	18	19	19	29	25	22	20	19	31	29	29	28	17	30	26	20	19	25	22	19	19	26	25	22	19	19	27	26	28	24	16	30	24	20	19	21	18	16	17	23	23	19	16	16	17	23	21
	p_ttest_asymptopic	33	23	18	18	28	31	21	18	18	32	28	28	29	19	31	18	19	18	27	24	18	18	25	24	21	18	18	32	25	26	25	18	31	18	18	18	22	18	17	16	19	21	18	17	17	25	19	20
	p_vt	38	43	41	34	40	51	40	42	43	43	42	40	42	36	45	42	41	40	43	43	43	44	43	39	43	43	43	38	43	44	44	43	43	40	43	43	41	41	41	41	41	36	41	41	41	36	41	42
	p_wss	52	43	35	41	53	29	41	41	35	42	53	53	51	42	53	46	46	35	43	43	43	44	43	39	43	43	43	38	43	44	44	43	43	40	43	43	41	41	41	41	41	36	41	41	41	36	41	42
	p_wst	47	55	58	59	51	54	51	55	58	52	51	50	48	52	47	44	48	58	43	43	43	44	43	39	43	43	43	38	43	44	44	43	43	40	43	43	41	41	41	41	41	36	41	41	41	36	41	42
	p_wst_asymptopic	34	58	56	44	33	3	57	48	56	58	33	33	35	34	32	36	33	56	37	39	39	39	34	4	42	36	40	38	34	37	38	33	35	38	34	39	37	36	36	37	36	4	40	34	37	36	36	37
	p_catt	39	60	59	53	38	58	47	57	60	57	40	39	40	46	35	41	42	59	42	41	42	41	41	38	40	39	42	38	41	41	42	38	39	39	39	42	40	38	39	39	40	36	39	36	39	36	40	40
	p_KAT	45	13	20	24	35	5	33	17	20	17	35	35	33	23	42	35	31	20	40	20	20	21	33	5	30	20	20	17	33	33	32	21	40	32	31	20	36	20	18	20	30	5	29	21	18	14	31	32
	p_SKATplus	37	32	23	28	32	19	34	25	23	38	32	32	32	22	36	33	30	23	36	29	21	27	31	14	34	25	21	33	31	31	30	22	34	31	30	21	33	26	22	26	28	20	34	26	22	28	28	30
	p_wgscan_region	11	1	1	1	1	7	1	1	1	1	1	1	1	4	3	4	1	1	12	1	1	1	1	10	1	1	1	1	1	1	1	2	4	4	2	1	10	1	1	1	1	17	1	1	1	1	1	1
	p_rebet	43	57	54	47	36	59	53	51	54	51	36	36	36	59	46	28	35	54	41	37	38	38	36	39	40	35	38	35	38	38	37	41	42	27	32	38	39	34	35	35	34	36	38	30	35	32	34	33
	p_pcr	1	10	5	4	4	6	5	4	5	11	4	4	1	3	3	1	4	5	1	11	8	6	2	12	5	7	8	13	2	2	2	4	1	1	4	8	41	41	41	41	41	36	41	41	41	36	41	42
	p_rr	60	61	61	61	61	60	60	62	61	58	61	54	54	61	59	58	61	61	43	43	43	43	43	39	43	43	43	38	43	43	43	43	43	40	43	43	41	41	41	41	41	36	41	41	41	36	41	41
	p_spls	1	5	3	3	3	4	3	3	3	7	3	2	1	2	1	1	3	3	2	6	3	3	2	6	4	3	3	12	2	3	3	3	1	3	3	3	41	41	41	41	41	36	41	41	41	36	41	42
	p_t1p	28	48	36	32	30	56	32	46	36	23	30	30	30	35	26	31	32	36	30	38	37	35	30	37	35	37	37	34	30	30	31	36	27	33	35	37	30	39	38	36	31	34	36	35	38	35	33	34
	p_t5p	19	34	29	30	24	40	30	29	29	20	24	26	27	31	24	23	26	29	19	35	30	30	27	32	31	31	30	16	27	29	29	28	24	25	26	30	20	33	33	31	27	34	29	28	33	16	27	26
	p_wep	18	43	31	29	23	33	26	28	31	19	23	23	24	27	21	21	23	31	20	36	34	31	23	30	32	30	36	30	23	25	28	31	22	21	24	34	24	37	34	32	26	26	35	28	34	26	26	27
	p_score_vtp	17	26	21	20	17	43	18	22	21	15	17	17	17	21	16	19	18	21	17	32	24	20	17	35	19	24	24	14	17	17	17	24	14	19	19	24	15	32	24	19	15	27	20	24	26	13	15	15
	p_wod01	41	25	34	38	39	8	37	33	34	8	41	43	39	39	37	40	39	34	39	21	32	36	40	3	36	28	33	5	40	39	39	34	37	36	37	32	35	16	27	33	37	2	31	24	29	3	37	36
	p_wod05	40	20	38	39	37	2	36	34	40	12	37	42	41	40	41	39	38	38	38	19	33	37	39	1	33	27	35	10	39	40	40	35	41	37	36	33	34	14	26	34	35	1	28	23	27	4	35	35
	p_ada	6	9	4	5	2	45	4	8	4	8	2	3	7	8	1	9	8	4	13	14	7	4	4	31	3	15	7	11	4	4	8	9	1	9	8	7	11	15	6	3	3	28	3	13	7	7	3	3
[truncated: 6 more columns]
