# Supplementary material for: Excalibur: A new ensemble method based on an optimal combination of aggregation tests for rare-variant association testing for sequencing data
Source: PLoS Comput Biol. 2023 Sep 14;19(9):e1011488. doi: 10.1371/journal.pcbi.1011488 (PMC10522036; doi:10.1371/journal.pcbi.1011488)
Supplement: S7 Table — All our 4 ensemble methods and 59 state-of-the-art methods, ordered by their average ranking. For each empirical power experiment [18] and each alpha level [3], each test is ranked given its power. Based on the 54 rankings, we computed an average, best and worst ranking achieved by each test. Green: methods with proportion of experiments where type I error is inflated is equal to zero. (XLSX) [file pcbi.1011488.s019.xlsx]

## Sheet: Feuil1
	Ranking
Test	Average	Best	Worst
Excalibur_baseline	1.2037	1	2
Excalibur	3.90741	1	16
p_wgscan_region	4.03704	1	20
V2_Excalibur	4.42593	2	15
GoodTypeI_Excalibur	5.61111	2	18
pBin_weighted_IBS_SKAT_MA	8.94444	5	23
p_linear_weighted_davies_skat	9.18519	3	24
pBin_linear_weighted_SKATO_MA	9.77778	5	20
robust_SKAT	10.8519	5	24
robust_SKATO	11.463	7	23
p_ada	11.5556	1	47
p_linear_davies_skat	14.0556	7	33
pBin_linear_IBS_SKAT_MA	14.5926	10	43
pBin_linear_SKATO_MA	15.6852	9	29
pBin_2wayIX_SKAT_MA	16.5926	11	40
pBin_weighted_quadratic_SKAT_ERA	16.9815	12	41
p_spls	17.5185	1	42
p_pcr	18.9074	2	42
p_score_asymptopic	21.5556	11	44
p_score_vtp	22.6667	16	45
p_linear_weighted_liumod_burden	22.9074	4	39
p_ttest_asymptopic	23.9815	18	36
p_ssuw_asymptopic	24.0185	15	35
p_ssu_asymptopic	25.0926	10	44
p_rvt1	26.3519	15	39
robust_burden	26.8889	20	50
p_cast_fisher	27.2222	18	52
p_cast_chisq	27.5741	18	52
p_linear_liu_burden	27.6296	10	38
p_KAT	27.6852	5	45
p_rvt2	28.6481	21	37
p_t5p	29.9259	18	43
p_wep	30.1481	20	46
p_SKATplus	30.2222	19	41
p_wod05	32.6667	1	43
p_wod01	32.7037	3	44
p_calpha_asymptopic	33.2963	13	59
p_t1p	36.4074	29	59
p_wst_asymptopic	38.5	3	61
p_rwas	38.9444	24	57
p_rebet	40.8148	27	62
p_vt	42.4074	37	54
p_ascore	43.0185	33	55
p_wss	43.1852	32	53
p_bst	43.3148	29	50
p_asum	43.4074	39	55
p_cmat	43.4074	39	55
p_catt	43.537	36	61
p_assu_ord	43.8148	35	56
p_ssu	43.8148	39	52
p_carv_stepup	44.1111	12	61
p_asum_ord	44.4815	27	60
p_score	44.5741	26	59
p_calpha	44.6852	39	56
p_cmc	44.7778	33	58
p_ssuw	44.8333	31	60
p_ascore_ord	45	35	59
p_assu	45.0926	37	57
p_wst	45.7407	39	59
p_rbt	46.4259	25	61
p_rr	47.9074	39	63
p_carv_hard	48.1667	39	62
p_carv_variable	48.1852	39	62
Test with proportion experiments type I error inflated = 0
