# Supplementary material for: Excalibur: A new ensemble method based on an optimal combination of aggregation tests for rare-variant association testing for sequencing data
Source: PLoS Comput Biol. 2023 Sep 14;19(9):e1011488. doi: 10.1371/journal.pcbi.1011488 (PMC10522036; doi:10.1371/journal.pcbi.1011488)
Supplement: S8 Table — Description of the seven scenarios, their parameters and the particular values within each experiment ID for both type I error and empirical power. Green: scenario specific to empirical power. (XLSX) [file pcbi.1011488.s020.xlsx]

## Sheet: Feuil1
Scenario	Type I error experiments		Empirical power experiments
parameters	Values	ID	Values	ID
1. Proportion case/control	0.2-0.5-0.8	6-3-7	0.2-0.5-0.8	14-11-15
2. Cohort size	100-500-1000-5000	1-3-4-2	100-500-1000-5000	6-8-9-7
3. Percentage protective			0.05-0.1-0.2	11-12-13
4. Percentage causal			0.01-0.05-0.1-0.2	2-3-4-5
5. Rare / Common	OnlyRare-CommonRare	4-5	OnlyRare-CommonRare	18-10
6. Causal MAF cutoff			0.01-0.03	1-11
7. Region size	1000-3000-5000	8-3-9	3000-5000	17-16
Specific to empirical power
