# Supplementary material for: Excalibur: A new ensemble method based on an optimal combination of aggregation tests for rare-variant association testing for sequencing data
Source: PLoS Comput Biol. 2023 Sep 14;19(9):e1011488. doi: 10.1371/journal.pcbi.1011488 (PMC10522036; doi:10.1371/journal.pcbi.1011488)
Supplement: S9 Table — Type I error at nominal level α = 0.05, 0.01 and 0.001 for each scenario (see S8 Table) for our 4 ensemble methods and 59 state-of-the-art methods. Evolution of type I error: the difference between two experiments. For example, column 0.2_0.5 is the difference in type I error in between column 0.2 and 0.5 (for scenario 1. Proportion case/control). Column total: the sum of evolution of type I error. Column evolution: the direction of change in type I error. (XLSX) [file pcbi.1011488.s021.xlsx]

## Sheet: Feuil1
	Scenario	1. Proportion case/control							2. Cohort size									5.Rare / Common variant				7. Region size
test	alpha	0.2	0.5	0.8	0.2_0.5	0.5_0.8	total_evol	evolution	100	500	1000	5000	100_500	500_1000	1000_5000	total_evol	evolution	OnlyRare	CommonRare	OnlyRare_CommonRare	evolution	1000	3000	5000	1000_3000	3000_5000	total_evol	evolution
Excalibur	0.001	0.0005	0.0001	0.0004	-0.0004	0.0003	-0.0001	decrease/increase	0.0001	0.0001	0.0001	0.0003	0	0	0.0002	0.0002	no_change/increase	0.0001	0	-0.0001	decrease	0.0001	0.0001	0.0003	0	0.0002	0.0002	no_change/increase
Excalibur	0.01	0.0018	0.0016	0.0018	-0.0002	0.0002	0	decrease/increase	0.0005	0.0016	0.0013	0.0016	0.0011	-0.0003	0.0003	0.0011	increase/decrease	0.0013	0.0003	-0.001	decrease	0.0009	0.0016	0.0016	0.0007	0	0.0007	increase/no_change
Excalibur	0.05	0.0083	0.0066	0.0086	-0.0017	0.002	0.0003	decrease/increase	0.007	0.0066	0.0067	0.0082	-0.0004	0.0001	0.0015	0.0012	decrease/increase	0.0067	0.0016	-0.0051	decrease	0.0053	0.0066	0.0113	0.0013	0.0047	0.006	increase
Excalibur_baseline	0.001	0.0188	0.0234023	0.0262026	0.00460234	0.00280028	0.00740262	increase	0.0234	0.0234023	0.0231	0.0326065	2.34023e-06	-0.00030234	0.00950652	0.00920652	increase/decrease	0.0231	0.0048	-0.0183	decrease	0.0553	0.0234023	0.0156	-0.0318977	-0.00780234	-0.0397	decrease
Excalibur_baseline	0.01	0.0236	0.0277028	0.0307031	0.00410277	0.0030003	0.00710307	increase	0.0365	0.0277028	0.027	0.0394079	-0.00879723	-0.00070277	0.0124079	0.00290788	decrease/increase	0.027	0.0058	-0.0212	decrease	0.0618	0.0277028	0.0197	-0.0340972	-0.00800277	-0.0421	decrease
Excalibur_baseline	0.05	0.0686	0.254825	0.0976098	0.186225	-0.157216	0.0290098	increase/decrease	0.2702	0.254825	0.3037	0.0504101	-0.0153745	0.0488745	-0.25329	-0.21979	decrease/increase	0.3037	0.2801	-0.0236	decrease	0.1939	0.254825	0.2539	0.0609255	-0.000925483	0.06	increase/decrease
GoodTypeI_Excalibur	0.001	0.0006	0	0.0001	-0.0006	0.0001	-0.0005	decrease/increase	0	0	0.0002	0	0	0.0002	-0.0002	0	no_change/increase/decrease	0.0002	0	-0.0002	decrease	0.0001	0	0.0002	-0.0001	0.0002	0.0001	decrease/increase
GoodTypeI_Excalibur	0.01	0.0016	0.0014	0.001	-0.0002	-0.0004	-0.0006	decrease	0.0002	0.0014	0.0015	0.0018	0.0012	0.0001	0.0003	0.0016	increase	0.0015	0.0004	-0.0011	decrease	0.0008	0.0014	0.0008	0.0006	-0.0006	0	increase/decrease
GoodTypeI_Excalibur	0.05	0.0086	0.0076	0.0084	-0.001	0.0008	-0.0002	decrease/increase	0.0044	0.0076	0.0096	0.0108	0.0032	0.002	0.0012	0.0064	increase	0.0096	0.0027	-0.0069	decrease	0.0071	0.0076	0.0083	0.0005	0.0007	0.0012	increase
p_ada	0.001	0.0026	0.0028	0.0021	0.0002	-0.0007	-0.0005	increase/decrease	0.109551	0.0028	0.0024	0.0022	-0.106751	-0.0004	-0.0002	-0.107351	decrease	0.0024	0.0003	-0.0021	decrease	0.00150015	0.0028	0.0017	0.00129985	-0.0011	0.00019985	increase/decrease
p_ada	0.01	0.0116	0.0132	0.011	0.0016	-0.0022	-0.0006	increase/decrease	0.135935	0.0132	0.012	0.0124	-0.122735	-0.0012	0.0004	-0.123535	decrease/increase	0.012	0.0077	-0.0043	decrease	0.00960096	0.0132	0.0103	0.00359904	-0.0029	0.00069904	increase/decrease
p_ada	0.05	0.0532	0.0474	0.0525	-0.0058	0.0051	-0.0007	decrease/increase	0.178973	0.0474	0.0516	0.0519	-0.131573	0.0042	0.0003	-0.127073	decrease/increase	0.0516	0.0347	-0.0169	decrease	0.0494049	0.0474	0.0504	-0.00200494	0.003	0.00099506	decrease/increase
p_ascore	0.001	0	0	0	0	0	0	no_change		0	0	0		0	0	0	NA/no_change	0	0	0	no_change	0	0	0	0	0	0	no_change
p_ascore	0.01	0	0	0	0	0	0	no_change		0	0	0		0	0	0	NA/no_change	0	0	0	no_change	0	0	0	0	0	0	no_change
p_ascore	0.05	0.0423489	0.0413807	0.0410158	-0.000968196	-0.000364881	-0.00133308	decrease		0.0413807	0.038127	0.037635		-0.00325368	-0.000492072	-0.00374575	NA/decrease	0.038127	0.0493151	0.011188	increase	0.0369846	0.0413807	0.0407957	0.00439606	-0.000584984	0.00381108	increase/decrease
p_ascore_ord	0.001	0	0	0	0	0	0	no_change	0	0	0	0	0	0	0	0	no_change	0	0	0	no_change	0	0	0	0	0	0	no_change
p_ascore_ord	0.01	0	0	0	0	0	0	no_change	0	0	0	0	0	0	0	0	no_change	0	0	0	no_change	0	0	0	0	0	0	no_change
p_ascore_ord	0.05	0.0426177	0.0371792	0.0408802	-0.00543842	0.00370096	-0.00173747	decrease/increase	0.0547274	0.0371792	0.0415026	0.038543	-0.0175482	0.00432335	-0.00295954	-0.0161844	decrease/increase	0.0415026	0.0300494	-0.0114532	decrease	0.0352703	0.0371792	0.0411319	0.00190889	0.00395266	0.00586155	increase
p_assu	0.001	0	0	0	0	0	0	no_change	0	0	0	0	0	0	0	0	no_change	0	0	0	no_change	0	0	0	0	0	0	no_change
p_assu	0.01	0	0	0	0	0	0	no_change	0	0	0	0	0	0	0	0	no_change	0	0	0	no_change	0	0	0	0	0	0	no_change
p_assu	0.05	0.0480137	0.0385625	0.0398909	-0.00945126	0.00132844	-0.00812282	decrease/increase	0.041511	0.0385625	0.0404051	0.0392137	-0.00294847	0.00184258	-0.00119136	-0.00229726	decrease/increase	0.0404051	0.0378918	-0.0025133	decrease	0.0426306	0.0385625	0.0393168	-0.00406808	0.00075427	-0.00331381	decrease/increase
p_assu_ord	0.001	0	0	0	0	0	0	no_change	0	0	0	0	0	0	0	0	no_change	0	0	0	no_change	0	0	0	0	0	0	no_change
p_assu_ord	0.01	0	0	0	0	0	0	no_change	0	0	0	0	0	0	0	0	no_change	0	0	0	no_change	0	0	0	0	0	0	no_change
p_assu_ord	0.05	0.0412371	0.0410904	0.0357793	-0.000146755	-0.0053111	-0.00545785	decrease	0.04955	0.0410904	0.0401537	0.0412402	-0.00845965	-0.000936621	0.00108651	-0.00830976	decrease/increase	0.0401537	0.044559	0.00440522	increase	0.0390988	0.0410904	0.0448802	0.00199155	0.00378986	0.00578141	increase
p_asum	0.001	0	0	0	0	0	0	no_change	0	0	0	0	0	0	0	0	no_change	0	0	0	no_change	0	0	0	0	0	0	no_change
p_asum	0.01	0	0	0	0	0	0	no_change	0	0	0	0	0	0	0	0	no_change	0	0	0	no_change	0	0	0	0	0	0	no_change
p_asum	0.05	0.0455648	0.0445479	0.0403365	-0.00101682	-0.00421146	-0.00522829	decrease	0.0392731	0.0445479	0.037816	0.041259	0.00527485	-0.00673196	0.00344298	0.00198586	increase/decrease	0.037816	0.0440061	0.00619009	increase	0.038022	0.0445479	0.043364	0.00652589	-0.00118394	0.00534195	increase/decrease
p_asum_ord	0.001	0	0	0	0	0	0	no_change	0	0	0	0	0	0	0	0	no_change	0	0	0	no_change	0	0	0	0	0	0	no_change
p_asum_ord	0.01	0	0	0	0	0	0	no_change	0	0	0	0	0	0	0	0	no_change	0	0	0	no_change	0	0	0	0	0	0	no_change
p_asum_ord	0.05	0.0382519	0.0360971	0.0419948	-0.00215485	0.00589768	0.00374283	decrease/increase	0.0450923	0.0360971	0.0379836	0.039648	-0.00899524	0.00188657	0.00166439	-0.00544428	decrease/increase	0.0379836	0.0461787	0.00819503	increase	0.0380693	0.0360971	0.0415868	-0.0019722	0.00548969	0.00351748	decrease/increase
p_bst	0.001	0	0	0	0	0	0	no_change	0	0	0	0	0	0	0	0	no_change	0	0	0	no_change	0	0	0	0	0	0	no_change
p_bst	0.01	0	0	0	0	0	0	no_change	0	0	0	0	0	0	0	0	no_change	0	0	0	no_change	0	0	0	0	0	0	no_change
p_bst	0.05	0.040004	0.0396129	0.0418938	-0.000391099	0.00228086	0.00188976	decrease/increase	0.0437779	0.0396129	0.0379324	0.0404887	-0.00416493	-0.00168051	0.00255626	-0.00328918	decrease/increase	0.0379324	0.0192713	-0.0186611	decrease	0.0403071	0.0396129	0.0374596	-0.000694159	-0.00215333	-0.00284749	decrease
p_calpha	0.001	0	0	0	0	0	0	no_change	0	0	0	0	0	0	0	0	no_change	0	0	0	no_change	0	0	0	0	0	0	no_change
p_calpha	0.01	0	0	0	0	0	0	no_change	0	0	0	0	0	0	0	0	no_change	0	0	0	no_change	0	0	0	0	0	0	no_change
p_calpha	0.05	0.0404531	0.0417929	0.0393502	0.00133978	-0.00244264	-0.00110286	increase/decrease	0.0432542	0.0417929	0.0372093	0.0407546	-0.00146132	-0.00458355	0.00354526	-0.0024996	decrease/increase	0.0372093	0.0191806	-0.0180287	decrease	0.0432804	0.0417929	0.039689	-0.00148756	-0.0021039	-0.00359146	decrease
p_calpha_asymptopic	0.001	0.0057	0.00510051	0.00550055	-0.00059949	0.00040004	-0.00019945	decrease/increase	0	0.00510051	0.0070007	0.0058	0.00510051	0.00190019	-0.0012007	0.0058	increase/decrease	0.0070007	0.0009	-0.0061007	decrease	0.0036	0.00510051	0.0071	0.00150051	0.00199949	0.0035	increase
p_calpha_asymptopic	0.01	0.0124	0.0133013	0.0108011	0.00090133	-0.00250025	-0.00159892	increase/decrease	0	0.0133013	0.0141014	0.0114	0.0133013	0.00080008	-0.00270141	0.0114	increase/decrease	0.0141014	0.0026	-0.0115014	decrease	0.0077	0.0133013	0.0168	0.00560133	0.00349867	0.0091	increase
p_calpha_asymptopic	0.05	0.0277	0.0283028	0.0237024	0.00060283	-0.00460046	-0.00399763	increase/decrease	0.0450733	0.0283028	0.0277028	0.0257	-0.0167704	-0.00060006	-0.00200277	-0.0193733	decrease	0.0277028	0.0105	-0.0172028	decrease	0.0182	0.0283028	0.0357	0.0101028	0.00739717	0.0175	increase
p_carv_hard	0.001	0	0	0	0	0	0	no_change	0.0058	0	0	0	-0.0058	0	0	-0.0058	decrease/no_change	0	0	0	no_change	0	0		0		0	no_change/NA
p_carv_hard	0.01	0	0	0	0	0	0	no_change	0.0122	0	0	0	-0.0122	0	0	-0.0122	decrease/no_change	0	0	0	no_change	0	0		0		0	no_change/NA
p_carv_hard	0.05	1	1	1	0	0	0	no_change	0.0257	1	1	1	0.9743	0	0	0.9743	increase/no_change	1	0.950739	-0.0492611	decrease	0.713281	1		0.286719		0.286719	increase/NA
p_carv_stepup	0.001	0	0	0	0	0	0	no_change		0	0	0		0	0	0	NA/no_change	0	0	0	no_change	0	0		0		0	no_change/NA
p_carv_stepup	0.01	0	0	0	0	0	0	no_change		0	0	0		0	0	0	NA/no_change	0	0	0	no_change	0	0		0		0	no_change/NA
p_carv_stepup	0.05	0.0625	0.0909091	0.0924855	0.0284091	0.00157646	0.0299855	increase		0.0909091	0.0810677	0.0845418		-0.00984137	0.00347409	-0.00636728	NA/decrease/increase	0.0810677	0	-0.0810677	decrease	0.0921409	0.0909091		-0.00123183		-0.00123183	decrease/NA
p_carv_variable	0.001	0							0		0	0			0	0	NA/no_change	0				0
p_carv_variable	0.01	0							0		0	0			0	0	NA/no_change	0				0
p_carv_variable	0.05	1							0.923379		1	1			0	0	NA/no_change	1				0.648951
p_cast_chisq	0.001	0.0009	0.0009	0.0013	0	0.0004	0.0004	no_change/increase	0.0005	0.0009	0.0006	0.001	0.0004	-0.0003	0.0004	0.0005	increase/decrease	0.0006	0.0001	-0.0005	decrease	0.00050005	0.0009	0.0006	0.00039995	-0.0003	9.995e-05	increase/decrease
p_cast_chisq	0.01	0.0073	0.0078	0.007	0.0005	-0.0008	-0.0003	increase/decrease	0.0063	0.0078	0.0076	0.0086	0.0015	-0.0002	0.001	0.0023	increase/decrease	0.0076	0.0047	-0.0029	decrease	0.00720072	0.0078	0.0078	0.00059928	0	0.00059928	increase/no_change
p_cast_chisq	0.05	0.0393	0.0424	0.0367	0.0031	-0.0057	-0.0026	increase/decrease	0.0341	0.0424	0.0468	0.0498	0.0083	0.0044	0.003	0.0157	increase	0.0468	0.0192	-0.0276	decrease	0.0362036	0.0424	0.0395	0.00619638	-0.0029	0.00329638	increase/decrease
p_cast_fisher	0.001	0.001	0.0009	0.00120024	-0.0001	0.00030024	0.00020024	decrease/increase		0.0009	0.00060006	0.001		-0.00029994	0.00039994	0.0001	NA/decrease/increase	0.00060006	0.0001	-0.00050006	decrease	0.00050005	0.0009	0.00060036	0.00039995	-0.00029964	0.00010031	increase/decrease
p_cast_fisher	0.01	0.0098	0.0078	0.0085017	-0.002	0.0007017	-0.0012983	decrease/increase		0.0078	0.00760076	0.0086		-0.00019924	0.00099924		NA/decrease/increase	0.00760076	0.0047	-0.00290076	decrease	0.00740074	0.0078	0.00780468	0.00039926	4.68281e-06	0.000403943	increase
p_cast_fisher	0.05	0.0437	0.0424	0.0438088	-0.0013	0.00140876	0.000108762	decrease/increase		0.0424	0.0468047	0.0498		0.00440468	0.00299532		NA/increase	0.0468047	0.0195	-0.0273047	decrease	0.0366037	0.0424	0.0395237	0.00579634	-0.00287629	0.00292005	increase/decrease
p_catt	0.001	0	0	0	0	0	0	no_change	0.0409	0	0	0	-0.0409	0	0	-0.0409	decrease/no_change	0	0	0	no_change	0	0	0	0	0	0	no_change
p_catt	0.01	0	0	0	0	0	0	no_change	0.0793	0	0	0	-0.0793	0	0	-0.0793	decrease/no_change	0	0.0001	0.0001	increase	0.0003	0	0.0002	-0.0003	0.0002	-0.0001	decrease/increase
p_catt	0.05	0.0008	0.0007	0.0012	-0.0001	0.0005	0.0004	decrease/increase	0.151	0.0007	0.0017	0.0008	-0.1503	0.001	-0.0009	-0.1502	decrease/increase	0.0017	0.0007	-0.001	decrease	0.0018	0.0007	0.0012	-0.0011	0.0005	-0.0006	decrease/increase
p_cmat	0.001	0	0	0	0	0	0	no_change	0.0004	0	0	0	-0.0004	0	0	-0.0004	decrease/no_change	0	0	0	no_change	0	0		0		0	no_change/NA
p_cmat	0.01	0	0	0	0	0	0	no_change	0.0063	0	0	0	-0.0063	0	0	-0.0063	decrease/no_change	0	0	0	no_change	0	0		0		0	no_change/NA
p_cmat	0.05	0.0421687	0.00595238	0.027933	-0.0362163	0.0219806	-0.0142357	decrease/increase	0.0341	0.00595238	0.0374332	0.0385393	-0.0281476	0.0314808	0.00110619	0.00443935	decrease/increase	0.0374332	0	-0.0374332	decrease	0.0364032	0.00595238		-0.0304509		-0.0304509	decrease/NA
p_cmc	0.001	0	0	0	0	0	0	no_change		0	0	0		0	0		NA/no_change	0	0	0	no_change	0	0	0	0	0	0	no_change
p_cmc	0.01	0	0	0	0	0	0	no_change		0	0	0		0	0		NA/no_change	0	0	0	no_change	0	0	0	0	0	0	no_change
p_cmc	0.05	0.0404723	0.0370632	0.037553	-0.00340913	0.000489779	-0.00291935	decrease/increase		0.0370632	0.03918	0.0376214		0.00211683	-0.00155869		NA/increase/decrease	0.03918	0.0316023	-0.00757779	decrease	0.0378024	0.0370632	0.038306	-0.0007392	0.00124282	0.000503625	decrease/increase
p_KAT	0.001	0.0004	0.0002	0	-0.0002	-0.0002	-0.0004	decrease	0	0.0002	0.0001	0.0002	0.0002	-0.0001	0.0001	0.0002	increase/decrease	0.0001	0	-0.0001	decrease	0	0.0002	0.0029	0.0002	0.0027	0.0029	increase
p_KAT	0.01	0.0065	0.004	0.005	-0.0025	0.001	-0.0015	decrease/increase	0.0001	0.004	0.0041	0.0038	0.0039	0.0001	-0.0003	0.0037	increase/decrease	0.0041	0.0117	0.0076	increase	0.002	0.004	0.0163	0.002	0.0123	0.0143	increase
p_KAT	0.05	0.0316	0.0265	0.0241	-0.0051	-0.0024	-0.0075	decrease	0.0009	0.0265	0.0241	0.0233	0.0256	-0.0024	-0.0008	0.0224	increase/decrease	0.0241	0.0716	0.0475	increase	0.0131	0.0265	0.0516	0.0134	0.0251	0.0385	increase
p_linear_davies_skat	0.001	0	0	0	0	0	0	no_change		0	0	0.0006		0	0.0006		NA/no_change/increase	0	0	0	no_change	0	0	0	0	0	0	no_change
p_linear_davies_skat	0.01	0.0486	0.0869	0.0864	0.0383	-0.0005	0.0378	increase/decrease		0.0869	0.2545	0.1786		0.1676	-0.0759		NA/increase/decrease	0.2545	0.4883	0.2338	increase	0.0789	0.0869	0.0945	0.008	0.0076	0.0156	increase
p_linear_davies_skat	0.05	0.0505	0.091	0.0895	0.0405	-0.0015	0.039	increase/decrease		0.091	0.2729	0.6811		0.1819	0.4082		NA/increase	0.2729	0.4977	0.2248	increase	0.0811	0.091	0.0979	0.0099	0.0069	0.0168	increase
p_linear_liu_burden	0.001	0	0	0	0	0	0	no_change	0.0234	0	0	0.0204143	-0.0234	0	0.0204143	-0.00298571	decrease/no_change/increase	0	0	0	no_change	0	0	0	0	0	0	no_change
p_linear_liu_burden	0.01	0.0486049	0.0871	0.0864	0.0384951	-0.0007	0.0377951	increase/decrease	0.0365	0.0871	0.2549	0.216251	0.0506	0.1678	-0.0386486	0.179751	increase/decrease	0.2549	0.4883	0.2334	increase	0.0787319	0.0871	0.0945	0.00836811	0.0074	0.0157681	increase
p_linear_liu_burden	0.05	0.0505051	0.091	0.0895	0.0404949	-0.0015	0.0389949	increase/decrease	0.2714	0.091	0.2732	0.786451	-0.1804	0.1822	0.513251	0.515051	decrease/increase	0.2732	0.4977	0.2245	increase	0.0805165	0.091	0.0979	0.0104835	0.0069	0.0173835	increase
p_linear_weighted_davies_skat	0.001	0	0	0	0	0	0	no_change	0	0	0	0.0004	0	0	0.0004	0.0004	no_change/increase	0	0	0	no_change	0	0		0		0	no_change/NA
p_linear_weighted_davies_skat	0.01	0.0804598	0.131429	0.0721649	0.0509688	-0.0592636	-0.00829482	increase/decrease	0.001	0.131429	0.257835	0.1893	0.130429	0.126406	-0.0685348	0.1883	increase/decrease	0.257835	0.333333	0.0754986	increase	0.0793796	0.131429		0.052049		0.052049	increase/NA
p_linear_weighted_davies_skat	0.05	0.0804598	0.131429	0.0721649	0.0509688	-0.0592636	-0.00829482	increase/decrease	0.001	0.131429	0.276828	0.6943	0.130429	0.1454	0.417472	0.6933	increase	0.276828	0.333333	0.0565052	increase	0.0824209	0.131429		0.0490076		0.0490076	increase/NA
p_linear_weighted_liumod_burden	0.001	0	0	0	0	0	0	no_change	0	0	0	0.0009	0	0	0.0009	0.0009	no_change/increase	0	0	0	no_change	0	0		0		0	no_change/NA
p_linear_weighted_liumod_burden	0.01	0.0804598	0.131429	0.0721649	0.0509688	-0.0592636	-0.00829482	increase/decrease	0.00101585	0.131429	0.25831	0.1926	0.130413	0.126881	-0.0657096	0.191584	increase/decrease	0.25831	0.333333	0.0750237	increase	0.0795316	0.131429		0.0518969		0.0518969	increase/NA
p_linear_weighted_liumod_burden	0.05	0.0804598	0.131429	0.0721649	0.0509688	-0.0592636	-0.00829482	increase/decrease	0.00101585	0.131429	0.276828	0.689	0.130413	0.1454	0.412172	0.687984	increase	0.276828	0.333333	0.0565052	increase	0.0822689	0.131429		0.0491597		0.0491597	increase/NA
p_pcr	0.001	0	0	0	0	0	0	no_change		0	0	0		0	0	0	NA/no_change	0	0	0	no_change	0	0	0	0	0	0	no_change
p_pcr	0.01	0.4393	0.0121	0.0034	-0.4272	-0.0087	-0.4359	decrease		0.0121	0.0085	0.0094		-0.0036	0.0009	-0.0027	NA/decrease/increase	0.0085	0.0073	-0.0012	decrease	0.0107	0.0121	0.0348	0.0014	0.0227	0.0241	increase
p_pcr	0.05	0.6715	0.0554	0.0171	-0.6161	-0.0383	-0.6544	decrease		0.0554	0.0497	0.0501		-0.0057	0.0004	-0.0053	NA/decrease/increase	0.0497	0.0498	0.0001	increase	0.0486	0.0554	0.108	0.0068	0.0526	0.0594	increase
p_rbt	0.001	0	0	0	0	0	0	no_change	0	0	0	0	0	0	0	0	no_change	0	0	0	no_change	0	0	0	0	0	0	no_change
p_rbt	0.01	0	0	0	0	0	0	no_change	0	0	0	0	0	0	0	0	no_change	0	0	0	no_change	0	0	0	0	0	0	no_change
p_rbt	0.05	0.0389085	0.0363269	0.0411204	-0.0025816	0.00479351	0.00221191	decrease/increase	0.0426133	0.0363269	0.0403797	0	-0.00628641	0.00405275	-0.0403797	-0.0426133	decrease/increase	0.0403797	0	-0.0403797	decrease	0.0390937	0.0363269	0.0407957	-0.00276679	0.00446878	0.00170198	decrease/increase
p_rebet	0.001	0	0	0	0	0	0	no_change	0.0006	0	0	0.0001	-0.0006	0	0.0001	-0.0005	decrease/no_change/increase	0	0	0	no_change	0	0		0		0	no_change/NA
p_rebet	0.01	0	0	0	0	0	0	no_change	0.0161	0	0	0.0003	-0.0161	0	0.0003	-0.0158	decrease/no_change/increase	0	0	0	no_change	0	0		0		0	no_change/NA
p_rebet	0.05	0.00595238	0	0	-0.00595238	0	-0.00595238	decrease/no_change	0.0559	0	0.00240964	0.0023	-0.0559	0.00240964	-0.000109639	-0.0536	decrease/increase	0.00240964	0	-0.00240964	decrease	0.000463034	0		-0.000463034		-0.000463034	decrease/NA
p_rr	0.001	0	0	0	0	0	0	no_change	0	0	0	0	0	0	0	0	no_change	0	0	0	no_change	0	0	0	0	0	0	no_change
p_rr	0.01	0	0	0	0	0	0	no_change	0.2898	0	0	0	-0.2898	0	0	-0.2898	decrease/no_change	0	0	0	no_change	0	0	0	0	0	0	no_change
p_rr	0.05	0	0	0	0	0	0	no_change	0.4592	0	0	0	-0.4592	0	0	-0.4592	decrease/no_change	0	0	0	no_change	0	0	0	0	0	0	no_change
p_rvt1	0.001	0.0009	0.0013	0.0011	0.0004	-0.0002	0.0002	increase/decrease	0	0.0013	0.0012	0.001	0.0013	-0.0001	-0.0002	0.001	increase/decrease	0.0012	0.0001	-0.0011	decrease	0.00080008	0.0013	0.0009	0.00049992	-0.0004	9.992e-05	increase/decrease
p_rvt1	0.01	0.0114	0.0103	0.0083	-0.0011	-0.002	-0.0031	decrease	0	0.0103	0.0096	0.0103	0.0103	-0.0007	0.0007	0.0103	increase/decrease	0.0096	0.0048	-0.0048	decrease	0.00950095	0.0103	0.0105	0.00079905	0.0002	0.00099905	increase
p_rvt1	0.05	0.0499	0.0494	0.0499	-0.0005	0.0005	0	decrease/increase	0.0388036	0.0494	0.0536	0.0512	0.0105964	0.0042	-0.0024	0.0123964	increase/decrease	0.0536	0.025	-0.0286	decrease	0.0466047	0.0494	0.0509	0.00279534	0.0015	0.00429534	increase
p_rvt2	0.001	0.0012	0.0011	0.0012	-0.0001	0.0001	0	decrease/increase	0.0007	0.0011	0.0007	0.0011	0.0004	-0.0004	0.0004	0.0004	increase/decrease	0.0007	0.0002	-0.0005	decrease	0.00080008	0.0011	0.001	0.00029992	-0.0001	0.00019992	increase/decrease
p_rvt2	0.01	0.0106	0.0104	0.0098	-0.0002	-0.0006	-0.0008	decrease	0.0108	0.0104	0.009	0.0094	-0.0004	-0.0014	0.0004	-0.0014	decrease/increase	0.009	0.006	-0.003	decrease	0.00990099	0.0104	0.0098	0.00049901	-0.0006	-0.00010099	increase/decrease
p_rvt2	0.05	0.0502	0.0532	0.0518	0.003	-0.0014	0.0016	increase/decrease	0.0534	0.0532	0.0553	0.0519	-0.0002	0.0021	-0.0034	-0.0015	decrease/increase	0.0553	0.024	-0.0313	decrease	0.0471047	0.0532	0.0493	0.00609529	-0.0039	0.00219529	increase/decrease
p_rwas	0.001	0	0	0	0	0	0	no_change	0.001	0	0	0.0008	-0.001	0	0.0008	-0.0002	decrease/no_change/increase	0	0	0	no_change	0.000463106	0		-0.000463106		-0.000463106	decrease/NA
p_rwas	0.01	0.00595238	0	0	-0.00595238	0	-0.00595238	decrease/no_change	0.0115	0	0.00433735	0.008	-0.0115	0.00433735	0.00366265	-0.0035	decrease/increase	0.00433735	0	-0.00433735	decrease	0.00463106	0		-0.00463106		-0.00463106	decrease/NA
p_rwas	0.05	0.0357143	0.0119048	0.0166667	-0.0238095	0.0047619	-0.0190476	decrease/increase	0.0561	0.0119048	0.0322892	0.0366	-0.0441952	0.0203844	0.00431084	-0.0195	decrease/increase	0.0322892	0	-0.0322892	decrease	0.0362766	0.0119048		-0.0243719		-0.0243719	decrease/NA
p_score	0.001	0	0	0	0	0	0	no_change		0	0	0		0	0	0	NA/no_change	0	0	0	no_change	0	0	0	0	0	0	no_change
p_score	0.01	0	0	0	0	0	0	no_change		0	0	0		0	0	0	NA/no_change	0	0	0	no_change	0	0	0	0	0	0	no_change
p_score	0.05	0.0383955	0.0376996	0.0436672	-0.000695857	0.00596762	0.00527177	decrease/increase		0.0376996	0.03902	0.039798		0.00132035	0.000778016	0.00209836	NA/increase	0.03902	0.0339392	-0.00508081	decrease	0.0402258	0.0376996	0.0407505	-0.00252621	0.00305084	0.000524625	decrease/increase
p_score_asymptopic	0.001	0.0008	0.0001	0.0011	-0.0007	0.001	0.0003	decrease/increase	0	0.0001	0.0001	0.0007	0.0001	0	0.0006	0.0007	increase/no_change	0.0001	0	-0.0001	decrease	0.0002	0.0001	0	-0.0001	-0.0001	-0.0002	decrease
p_score_asymptopic	0.01	0.0097	0.002	0.0125	-0.0077	0.0105	0.0028	decrease/increase	0	0.002	0.0022	0.0083	0.002	0.0002	0.0061	0.0083	increase	0.0022	0.0001	-0.0021	decrease	0.0039	0.002	0.0005	-0.0019	-0.0015	-0.0034	decrease
p_score_asymptopic	0.05	0.0469	0.0182	0.0502	-0.0287	0.032	0.0033	decrease/increase	0.0421042	0.0182	0.027	0.047	-0.0239042	0.0088	0.02	0.0048958	decrease/increase	0.027	0.0043	-0.0227	decrease	0.0323	0.0182	0.013	-0.0141	-0.0052	-0.0193	decrease
p_score_vtp	0.001	0.0015	0.0004	0.0009	-0.0011	0.0005	-0.0006	decrease/increase	0.001	0.0004	0.001	0.001	-0.0006	0.0006	0	0	decrease/increase/no_change	0.001	0.0003	-0.0007	decrease	0.0008	0.0004	0.0005	-0.0004	0.0001	-0.0003	decrease/increase
p_score_vtp	0.01	0.008	0.0089	0.0085	0.0009	-0.0004	0.0005	increase/decrease	0.0103	0.0089	0.0096	0.0096	-0.0014	0.0007	0	-0.0007	decrease/increase/no_change	0.0096	0.013	0.0034	increase	0.0085	0.0089	0.0091	0.0004	0.0002	0.0006	increase
p_score_vtp	0.05	0.0437	0.0455	0.045	0.0018	-0.0005	0.0013	increase/decrease	0.0484	0.0455	0.046	0.0505	-0.0029	0.0005	0.0045	0.0021	decrease/increase	0.046	0.0394	-0.0066	decrease	0.0452	0.0455	0.0464	0.0003	0.0009	0.0012	increase
p_SKATplus	0.001	0.00171371	0.00222088	0.00262018	0.000507167	0.000399299	0.000906466	increase	0.0005	0.00222088	0.00263745	0.00172764	0.00172088	0.000416576	-0.00090981	0.00122764	increase/decrease	0.00263745	0.000516529	-0.00212092	decrease	0.00727906	0.00222088	0.00100442	-0.00505819	-0.00121646	-0.00627465	decrease
p_SKATplus	0.01	0.003125	0.00363416	0.00453492	0.000509161	0.000900758	0.00140992	increase	0.0047	0.00363416	0.00395618	0.00304878	-0.00106584	0.000322017	-0.000907397	-0.00165122	decrease/increase	0.00395618	0.00103306	-0.00292312	decrease	0.0120976	0.00363416	0.00281237	-0.00846344	-0.000821787	-0.00928523	decrease
p_SKATplus	0.05	0.00433468	0.00535029	0.00614733	0.00101562	0.000797042	0.00181266	increase	0.0239	0.00535029	0.0052749	0.00660569	-0.0185497	-7.53891e-05	0.00133079	-0.0172943	decrease/increase	0.0052749	0.00134298	-0.00393193	decrease	0.0166086	0.00535029	0.00351547	-0.0112583	-0.00183482	-0.0130931	decrease
p_spls	0.001	0	0	0	0	0	0	no_change	0	0	0	0	0	0	0	0	no_change	0	0	0	no_change	0	0		0		0	no_change/NA
p_spls	0.01	0.0119048	0.00595238	0.0111111	-0.00595238	0.00515873	-0.000793651	decrease/increase	0	0.00595238	0.0101205	0.011	0.00595238	0.0041681	0.000879518	0.011	increase	0.0101205	0	-0.0101205	decrease	0.00833462	0.00595238		-0.00238224		-0.00238224	decrease/NA
p_spls	0.05	0.0654762	0.0238095	0.0944444	-0.0416667	0.0706349	0.0289683	decrease/increase	0	0.0238095	0.0414458	0.0505	0.0238095	0.0176363	0.00905422	0.0505	increase	0.0414458	0	-0.0414458	decrease	0.0463034	0.0238095		-0.0224939		-0.0224939	decrease/NA
p_ssu	0.001	0	0	0	0	0	0	no_change	0	0	0	0	0	0	0	0	no_change	0	0	0	no_change	0	0	0	0	0	0	no_change
p_ssu	0.01	0	0	0	0	0	0	no_change	0.0001	0	0	0	-0.0001	0	0	-0.0001	decrease/no_change	0	0	0	no_change	0	0	0	0	0	0	no_change
p_ssu	0.05	0.0409315	0.037774	0.0399677	-0.00315758	0.00219374	-0.000963843	decrease/increase	0.0057	0.037774	0.0422805	0.0374975	0.032074	0.00450656	-0.00478305	0.0317975	increase/decrease	0.0422805	0.0291252	-0.0131553	decrease	0.041915	0.037774	0.0392117	-0.004141	0.00143776	-0.00270323	decrease/increase
p_ssu_asymptopic	0.001	0.0012	0.0012	0.001	0	-0.0002	-0.0002	no_change/decrease	0	0.0012	0.0016	0.0014	0.0012	0.0004	-0.0002	0.0014	increase/decrease	0.0016	0.0004	-0.0012	decrease	0.0012	0.0012	0.0009	0	-0.0003	-0.0003	no_change/decrease
p_ssu_asymptopic	0.01	0.0089	0.0094	0.0089	0.0005	-0.0005	0	increase/decrease	0	0.0094	0.0106	0.0093	0.0094	0.0012	-0.0013	0.0093	increase/decrease	0.0106	0.0039	-0.0067	decrease	0.0097	0.0094	0.0112	-0.0003	0.0018	0.0015	decrease/increase
p_ssu_asymptopic	0.05	0.0465	0.0453	0.0456	-0.0012	0.0003	-0.0009	decrease/increase	0.0427057	0.0453	0.0459	0.0489	0.0025943	0.0006	0.003	0.0061943	increase	0.0459	0.0228	-0.0231	decrease	0.0481	0.0453	0.0459	-0.0028	0.0006	-0.0022	decrease/increase
p_ssuw	0.001	0	0	0	0	0	0	no_change	0.0004	0	0	0	-0.0004	0	0	-0.0004	decrease/no_change	0	0	0	no_change	0	0	0	0	0	0	no_change
p_ssuw	0.01	0	0	0	0	0	0	no_change	0.0087	0	0	0	-0.0087	0	0	-0.0087	decrease/no_change	0	0	0	no_change	0	0	0	0	0	0	no_change
p_ssuw	0.05	0.0420186	0.0391634	0.0406686	-0.00285523	0.00150521	-0.00135002	decrease/increase	0.0436	0.0391634	0.0419403	0.0395373	-0.00443662	0.00277689	-0.00240294	-0.00406267	decrease/increase	0.0419403	0.0298661	-0.0120741	decrease	0.0385396	0.0391634	0.0391021	0.000623823	-6.12764e-05	0.000562546	increase/decrease
p_ssuw_asymptopic	0.001	0.00105831	0.000317292	0.000842815	-0.000741021	0.000525523	-0.000215498	decrease/increase	0	0.000317292	0.00010502	0.000935551	0.000317292	-0.000212272	0.000830531	0.000935551	increase/decrease	0.00010502	0.000291333	0.000186313	increase	0.000200944	0.000317292	0.000119503	0.000116348	-0.00019779	-8.14416e-05	increase/decrease
p_ssuw_asymptopic	0.01	0.010054	0.00253834	0.0107459	-0.00751563	0.00820755	0.000691917	decrease/increase	0	0.00253834	0.00430582	0.00831601	0.00253834	0.00176748	0.00401019	0.00831601	increase	0.00430582	0.00233066	-0.00197516	decrease	0.00472219	0.00253834	0.00155354	-0.00218385	-0.000984802	-0.00316866	decrease
p_ssuw_asymptopic	0.05	0.0477299	0.0235854	0.0496207	-0.0241445	0.0260353	0.00189081	decrease/increase	0.045272	0.0235854	0.0307708	0.0474012	-0.0216866	0.00718544	0.0166304	0.00212929	decrease/increase	0.0307708	0.0202476	-0.0105232	decrease	0.0341606	0.0235854	0.0180449	-0.0105752	-0.00554047	-0.0161156	decrease
p_t1p	0.001	0.0006	0.0007	0.0004	0.0001	-0.0003	-0.0002	increase/decrease		0.0007	0.0004	0.0007		-0.0003	0.0003	0	NA/decrease/increase	0.0004	0.0002	-0.0002	decrease	0.0002	0.0007	0.0006	0.0005	-0.0001	0.0004	increase/decrease
p_t1p	0.01	0.0074	0.0076	0.0065	0.0002	-0.0011	-0.0009	increase/decrease		0.0076	0.0091	0.0083		0.0015	-0.0008	0.0007	NA/increase/decrease	0.0091	0.0038	-0.0053	decrease	0.0046	0.0076	0.0069	0.003	-0.0007	0.0023	increase/decrease
p_t1p	0.05	0.0368	0.0378	0.0355	0.001	-0.0023	-0.0013	increase/decrease		0.0378	0.0433	0.043		0.0055	-0.0003	0.0052	NA/increase/decrease	0.0433	0.0329	-0.0104	decrease	0.033	0.0378	0.0415	0.0048	0.0037	0.0085	increase
p_t5p	0.001	0.0008	0.0011	0.0002	0.0003	-0.0009	-0.0006	increase/decrease	0.0003	0.0011	0.0009	0.0007	0.0008	-0.0002	-0.0002	0.0004	increase/decrease	0.0009	0.0001	-0.0008	decrease	0.0008	0.0011	0.0006	0.0003	-0.0005	-0.0002	increase/decrease
p_t5p	0.01	0.0077	0.0084	0.0086	0.0007	0.0002	0.0009	increase	0.0042	0.0084	0.008	0.0087	0.0042	-0.0004	0.0007	0.0045	increase/decrease	0.008	0.0064	-0.0016	decrease	0.0066	0.0084	0.0085	0.0018	0.0001	0.0019	increase
p_t5p	0.05	0.0409	0.0404	0.0401	-0.0005	-0.0003	-0.0008	decrease	0.025	0.0404	0.0445	0.0481	0.0154	0.0041	0.0036	0.0231	increase	0.0445	0.0356	-0.0089	decrease	0.0409	0.0404	0.0411	-0.0005	0.0007	0.0002	decrease/increase
p_ttest_asymptopic	0.001	0.0002	0.0001	0.0005	-0.0001	0.0004	0.0003	decrease/increase	0	0.0001	0	0.0006	0.0001	-0.0001	0.0006	0.0006	increase/decrease	0	0	0	no_change	0.0002	0.0001	0	-0.0001	-0.0001	-0.0002	decrease
p_ttest_asymptopic	0.01	0.002	0.0002	0.0027	-0.0018	0.0025	0.0007	decrease/increase	0.000644745	0.0002	0.0009	0.0065	-0.000444745	0.0007	0.0056	0.00585525	decrease/increase	0.0009	0	-0.0009	decrease	0.0034	0.0002	0	-0.0032	-0.0002	-0.0034	decrease
p_ttest_asymptopic	0.05	0.0118	0.0034	0.015	-0.0084	0.0116	0.0032	decrease/increase	0.0106383	0.0034	0.0132	0.0384	-0.0072383	0.0098	0.0252	0.0277617	decrease/increase	0.0132	0.0002	-0.013	decrease	0.0259	0.0034	0	-0.0225	-0.0034	-0.0259	decrease
p_vt	0.001	0	0	0	0	0	0	no_change	0	0	0	0	0	0	0	0	no_change	0	0	0	no_change	0	0		0		0	no_change/NA
p_vt	0.01	0	0	0	0	0	0	no_change	0	0	0	0	0	0	0	0	no_change	0	0	0	no_change	0	0		0		0	no_change/NA
p_vt	0.05	0.0181818	0.0416667	0.0391061	0.0234848	-0.00256052	0.0209243	increase/decrease	0	0.0416667	0.0334789	0.0399151	0.0416667	-0.00818777	0.00643622	0.0399151	increase/decrease	0.0334789	0	-0.0334789	decrease	0.0374747	0.0416667		0.00419193		0.00419193	increase/NA
p_wep	0.001	0.0012	0.0006	0.001	-0.0006	0.0004	-0.0002	decrease/increase	0.0007	0.0006	0.001	0.0012	-0.0001	0.0004	0.0002	0.0005	decrease/increase	0.001	0.0003	-0.0007	decrease	0.0009	0.0006	0.0008	-0.0003	0.0002	-0.0001	decrease/increase
p_wep	0.01	0.0101	0.0089	0.0106	-0.0012	0.0017	0.0005	decrease/increase	0.0065	0.0089	0.0101	0.0111	0.0024	0.0012	0.001	0.0046	increase	0.0101	0.0033	-0.0068	decrease	0.0099	0.0089	0.0098	-0.001	0.0009	-0.0001	decrease/increase
p_wep	0.05	0.0475	0.0466	0.0512	-0.0009	0.0046	0.0037	decrease/increase	0.0354	0.0466	0.0504	0.0487	0.0112	0.0038	-0.0017	0.0133	increase/decrease	0.0504	0.0425	-0.0079	decrease	0.0513	0.0466	0.0496	-0.0047	0.003	-0.0017	decrease/increase
p_wgscan_region	0.001	0.0018	0.0021	0.0016	0.0003	-0.0005	-0.0002	increase/decrease	0.00040004	0.0021	0.0023	0.0018	0.00169996	0.0002	-0.0005	0.00139996	increase/decrease	0.0023	0.0015	-0.0008	decrease	0.00070007	0.0021	0.0038	0.00139993	0.0017	0.00309993	increase
p_wgscan_region	0.01	0.0133	0.0129	0.0124	-0.0004	-0.0005	-0.0009	decrease	0.00070007	0.0129	0.0132	0.0125	0.0121999	0.0003	-0.0007	0.0117999	increase/decrease	0.0132	0.0139	0.0007	increase	0.0121012	0.0129	0.0198	0.00079879	0.0069	0.00769879	increase
p_wgscan_region	0.05	0.0478	0.0441	0.0486	-0.0037	0.0045	0.0008	decrease/increase	0.00120012	0.0441	0.0406	0.0411	0.0428999	-0.0035	0.0005	0.0398999	increase/decrease	0.0406	0.0671	0.0265	increase	0.0717072	0.0441	0.0488	-0.0276072	0.0047	-0.0229072	decrease/increase
p_wod01	0.001	0.0012	0.0862	0.0009	0.085	-0.0853	-0.0003	increase/decrease	0.0006	0.0862	0.0922	0.1699	0.0856	0.006	0.0777	0.1693	increase	0.0922	0.1216	0.0294	increase	0.1038	0.0862	0.0902	-0.0176	0.004	-0.0136	decrease/increase
p_wod01	0.01	0.0117	0.1147	0.0113	0.103	-0.1034	-0.0004	increase/decrease	0.0076	0.1147	0.1186	0.1972	0.1071	0.0039	0.0786	0.1896	increase	0.1186	0.1495	0.0309	increase	0.1312	0.1147	0.1117	-0.0165	-0.003	-0.0195	decrease
p_wod01	0.05	0.0513	0.1569	0.0453	0.1056	-0.1116	-0.006	increase/decrease	0.0425	0.1569	0.158	0.2629	0.1144	0.0011	0.1049	0.2204	increase	0.158	0.1919	0.0339	increase	0.163	0.1569	0.1471	-0.0061	-0.0098	-0.0159	decrease
p_wod05	0.001	0.00090735	0.104421	0.00141557	0.103513	-0.103005	0.000508222	increase/decrease	0.1304	0.104421	0.0909551	0.161192	-0.0259795	-0.0134654	0.0702371	0.0307922	decrease/increase	0.0909551	0.101	0.0100449	increase	0.0931279	0.104421	0.0989346	0.0112926	-0.00548595	0.00580661	increase/decrease
p_wod05	0.01	0.00937595	0.1305	0.0101112	0.121125	-0.120389	0.000735278	increase/decrease	0.1543	0.1305	0.116479	0.188869	-0.0237995	-0.0140212	0.0723893	0.0345686	decrease/increase	0.116479	0.1332	0.0167207	increase	0.118235	0.1305	0.126535	0.012265	-0.0039657	0.00829928	increase/decrease
p_wod05	0.05	0.050005	0.160205	0.0484328	0.1102	-0.111773	-0.00157228	increase/decrease	0.1871	0.160205	0.15436	0.259834	-0.0268946	-0.00584504	0.105473	0.0727337	decrease/increase	0.15436	0.1736	0.0192396	increase	0.151545	0.160205	0.161542	0.00865995	0.00133695	0.0099969	increase
p_wss	0.001	0	0	0	0	0	0	no_change		0	0	0		0	0	0	NA/no_change	0	0	0	no_change	0	0	0	0	0	0	no_change
p_wss	0.01	0	0	0	0	0	0	no_change		0	0	0		0	0	0	NA/no_change	0	0	0	no_change	0	0	0	0	0	0	no_change
p_wss	0.05	0.0386132	0.0378253	0.0401091	-0.000787863	0.00228382	0.00149595	decrease/increase		0.0378253	0.0408411	0.0377663		0.00301579	-0.00307475	-5.89e-05	NA/increase/decrease	0.0408411	0.048431	0.00758995	increase	0.039491	0.0378253	0.0365324	-0.00166566	-0.00129285	-0.00295852	decrease
p_wst	0.001	0	0	0	0	0	0	no_change	0	0	0	0	0	0	0	0	no_change	0	0	0	no_change	0	0	0	0	0	0	no_change
p_wst	0.01	0	0	0	0	0	0	no_change	0	0	0	0	0	0	0	0	no_change	0	0	0	no_change	0	0	0	0	0	0	no_change
p_wst	0.05	0.0395017	0.040771	0.0416329	0.00126935	0.000861885	0.00213123	increase	0.040125	0.040771	0.0409977	0.0409463	0.000646004	0.000226661	-5.13626e-05	0.000821302	increase/decrease	0.0409977	0.0416205	0.0006228	increase	0.0412288	0.040771	0.0390239	-0.000457763	-0.00174712	-0.00220488	decrease
p_wst_asymptopic	0.001	0.0044	0.0005	0.0017	-0.0039	0.0012	-0.0027	decrease/increase	0	0.0005	0	0	0.0005	-0.0005	0	0	increase/decrease/no_change	0	0	0	no_change	0.0071	0.0005	0	-0.0066	-0.0005	-0.0071	decrease
p_wst_asymptopic	0.01	0.0152	0.0041	0.011	-0.0111	0.0069	-0.0042	decrease/increase	0	0.0041	0.0002	0	0.0041	-0.0039	-0.0002	8.13152e-20	increase/decrease	0.0002	0	-0.0002	decrease	0.0226	0.0041	0.0006	-0.0185	-0.0035	-0.022	decrease
p_wst_asymptopic	0.05	0.0436	0.0191	0.0447	-0.0245	0.0256	0.0011	decrease/increase	0.0385469	0.0191	0.0032	0	-0.0194469	-0.0159	-0.0032	-0.0385469	decrease	0.0032	0	-0.0032	decrease	0.0599	0.0191	0.0088	-0.0408	-0.0103	-0.0511	decrease
pBin_2wayIX_SKAT_MA	0.001	0.0102133	0.0108282	0.0110143	0.000614876	0.000186165	0.000801041	increase		0.0108282	0.0141623	0.00768531		0.00333416	-0.00647701	-0.00314285	NA/increase/decrease	0.0141623	0.00734945	-0.00681286	decrease	0.0329847	0.0108282	0.00620621	-0.0221566	-0.00462195	-0.0267785	decrease
pBin_2wayIX_SKAT_MA	0.01	0.0113147	0.0128334	0.0140182	0.00151866	0.00118486	0.00270351	increase		0.0128334	0.0152672	0.00930327		0.00243381	-0.00596391	-0.0035301	NA/increase/decrease	0.0152672	0.00806069	-0.00720648	decrease	0.036605	0.0128334	0.00680681	-0.0237716	-0.00602656	-0.0297982	decrease
pBin_2wayIX_SKAT_MA	0.05	0.0119155	0.0137357	0.016922	0.00182022	0.00318629	0.00500651	increase		0.0137357	0.0162716	0.0133482		0.00253588	-0.00292343	-0.000387548	NA/increase/decrease	0.0162716	0.00853485	-0.00773674	decrease	0.0403258	0.0137357	0.00800801	-0.0265901	-0.0057277	-0.0323178	decrease
pBin_linear_IBS_SKAT_MA	0.001	0.00956793	0.015636	0.0211289	0.0060681	0.00549285	0.011561	increase		0.015636	0.0125684	0.0131044		-0.00306762	0.000536012	-0.0025316	NA/decrease/increase	0.0125684	0.00643317	-0.00613525	decrease	0.04259	0.015636	0.0100442	-0.0269539	-0.00559184	-0.0325458	decrease
pBin_linear_IBS_SKAT_MA	0.01	0.00976936	0.0167457	0.0224369	0.00697633	0.00569118	0.0126675	increase		0.0167457	0.0133793	0.0184884		-0.00336641	0.00510914	0.00174273	NA/decrease/increase	0.0133793	0.00667143	-0.00670785	decrease	0.0469608	0.0167457	0.0113499	-0.0302151	-0.00539575	-0.0356108	decrease
pBin_linear_IBS_SKAT_MA	0.05	0.0104744	0.0183597	0.0243485	0.00788536	0.0059888	0.0138742	increase		0.0183597	0.0143929	0.0310849		-0.00396687	0.0166921	0.0127252	NA/decrease/increase	0.0143929	0.00762449	-0.00676837	decrease	0.0520431	0.0183597	0.012053	-0.0336834	-0.0063067	-0.0399901	decrease
pBin_linear_SKATO_MA	0.001	0	0	0	0	0	0	no_change	0.0006	0	0	0.0021	-0.0006	0	0.0021	0.0015	decrease/no_change/increase	0	0	0	no_change	0	0	0	0	0	0	no_change
pBin_linear_SKATO_MA	0.01	0.0386	0.072	0.0711	0.0334	-0.0009	0.0325	increase/decrease	0.0009	0.072	0.2074	0.1195	0.0711	0.1354	-0.0879	0.1186	increase/decrease	0.2074	0.264824	0.057424	increase	0.0734	0.072	0.0723	-0.0014	0.0003	-0.0011	decrease/increase
pBin_linear_SKATO_MA	0.05	0.05	0.0899	0.089	0.0399	-0.0009	0.039	increase/decrease	0.0014	0.0899	0.2691	0.5491	0.0885	0.1792	0.28	0.5477	increase	0.2691	0.44909	0.17999	increase	0.081	0.0899	0.0962	0.0089	0.0063	0.0152	increase
pBin_linear_weighted_SKATO_MA	0.001	0	0	0	0	0	0	no_change	0	0	0	0.0009	0	0	0.0009	0.0009	no_change/increase	0	0	0	no_change	0	0		0		0	no_change/NA
pBin_linear_weighted_SKATO_MA	0.01	0.0574713	0.0685714	0.0206186	0.0111002	-0.0479529	-0.0368527	increase/decrease	0.0009	0.0685714	0.124881	0.0587	0.0676714	0.0563099	-0.0661813	0.0578	increase/decrease	0.124881	0	-0.124881	decrease	0.0386253	0.0685714		0.0299461		0.0299461	increase/NA
pBin_linear_weighted_SKATO_MA	0.05	0.0804598	0.12	0.0721649	0.0395402	-0.0478351	-0.00829482	increase/decrease	0.001	0.12	0.254986	0.4405	0.119	0.134986	0.185514	0.4395	increase	0.254986	0.333333	0.0783476	increase	0.0790754	0.12		0.0409246		0.0409246	increase/NA
pBin_weighted_IBS_SKAT_MA	0.001	0.0174419	0.00571429	0.00520833	-0.0117276	-0.000505952	-0.0122335	decrease	0.00390039	0.00571429	0.00767386	0.0188238	0.0018139	0.00195958	0.0111499	0.0149234	increase	0.00767386	0	-0.00767386	decrease	0.0346803	0.00571429		-0.028966		-0.028966	decrease/NA
pBin_weighted_IBS_SKAT_MA	0.01	0.0174419	0.00571429	0.00520833	-0.0117276	-0.000505952	-0.0122335	decrease	0.00490049	0.00571429	0.00959233	0.0275743	0.000813796	0.00387804	0.017982	0.0226738	increase	0.00959233	0	-0.00959233	decrease	0.0387057	0.00571429		-0.0329914		-0.0329914	decrease/NA
pBin_weighted_IBS_SKAT_MA	0.05	0.0174419	0.00571429	0.00520833	-0.0117276	-0.000505952	-0.0122335	decrease	0.00680068	0.00571429	0.0100719	0.0473138	-0.00108639	0.00435766	0.0372419	0.0405131	decrease/increase	0.0100719	0	-0.0100719	decrease	0.0414925	0.00571429		-0.0357782		-0.0357782	decrease/NA
pBin_weighted_quadratic_SKAT_ERA	0.001	0.00920921	0.0110154	0.0099109	0.00180621	-0.00110452	0.000701693	increase/decrease	0.0008	0.0110154	0.013854	0.00738045	0.0102154	0.00283861	-0.00647358	0.00658045	increase/decrease	0.013854	0.00663664	-0.00721739	decrease	0.0308295	0.0110154	0.00550495	-0.0198141	-0.00551047	-0.0253245	decrease
pBin_weighted_quadratic_SKAT_ERA	0.01	0.0106106	0.0122171	0.0115127	0.00160649	-0.00070444	0.000902053	increase/decrease	0.0014	0.0122171	0.0148579	0.00829036	0.0108171	0.00264084	-0.00656758	0.00689036	increase/decrease	0.0148579	0.00758474	-0.00727321	decrease	0.0348464	0.0122171	0.00660595	-0.0226293	-0.00561116	-0.0282404	decrease
pBin_weighted_quadratic_SKAT_ERA	0.05	0.0117117	0.0142199	0.014516	0.0025082	0.00029606	0.00280426	increase	0.0018	0.0142199	0.0159623	0.0127389	0.0124199	0.00174234	-0.0032234	0.0109389	increase/decrease	0.0159623	0.0082958	-0.00766645	decrease	0.0384615	0.0142199	0.00720649	-0.0242416	-0.00701342	-0.0312551	decrease
robust_burden	0.001	0	0	0	0	0	0	no_change	0	0	0	0	0	0	0	0	no_change	0	0	0	no_change	0	0	0	0	0	0	no_change
robust_burden	0.01	0	0	0	0	0	0	no_change	0	0	0	0	0	0	0	0	no_change	0	0	0	no_change	0	0	0	0	0	0	no_change
robust_burden	0.05	0	0	0	0	0	0	no_change	0	0	0	0	0	0	0	0	no_change	0	0	0	no_change	0	0	0	0	0	0	no_change
robust_SKAT	0.001	0	0	0	0	0	0	no_change	0	0	0	0	0	0	0	0	no_change	0	0	0	no_change	0	0	0	0	0	0	no_change
robust_SKAT	0.01	0	0	0	0	0	0	no_change	0	0	0	0	0	0	0	0	no_change	0	0	0	no_change	0	0	0	0	0	0	no_change
robust_SKAT	0.05	0	0	0	0	0	0	no_change	0	0	0	0	0	0	0	0	no_change	0	0	0	no_change	0	0	0	0	0	0	no_change
robust_SKATO	0.001	0	0	0	0	0	0	no_change	0	0	0	0	0	0	0	0	no_change	0	0	0	no_change	0	0	0	0	0	0	no_change
robust_SKATO	0.01	0	0	0	0	0	0	no_change	0	0	0	0	0	0	0	0	no_change	0	0	0	no_change	0	0	0	0	0	0	no_change
robust_SKATO	0.05	0	0	0	0	0	0	no_change	0	0	0	0	0	0	0	0	no_change	0	0	0	no_change	0	0	0	0	0	0	no_change
V2_Excalibur	0.001	0.0005	0.0001	0.0001	-0.0004	0	-0.0004	decrease/no_change	0.0001	0.0001	0.0001	0.0001	0	0	0	0	no_change	0.0001	0	-0.0001	decrease	0.0001	0.0001	0.0003	0	0.0002	0.0002	no_change/increase
V2_Excalibur	0.01	0.0017	0.0013	0.001	-0.0004	-0.0003	-0.0007	decrease	0.0006	0.0013	0.0015	0.0018	0.0007	0.0002	0.0003	0.0012	increase	0.0015	0.0003	-0.0012	decrease	0.0009	0.0013	0.0016	0.0004	0.0003	0.0007	increase
V2_Excalibur	0.05	0.0098	0.0074	0.0084	-0.0024	0.001	-0.0014	decrease/increase	0.0075	0.0074	0.0099	0.0097	-0.0001	0.0025	-0.0002	0.0022	decrease/increase	0.0099	0.003	-0.0069	decrease	0.0063	0.0074	0.0135	0.0011	0.0061	0.0072	increase
