# Supplementary material for: Excalibur: A new ensemble method based on an optimal combination of aggregation tests for rare-variant association testing for sequencing data
Source: PLoS Comput Biol. 2023 Sep 14;19(9):e1011488. doi: 10.1371/journal.pcbi.1011488 (PMC10522036; doi:10.1371/journal.pcbi.1011488)
Supplement: S10 Table — Empirical power at nominal level α = 0.05, 0.01 and 0.001 foreach scenario (see S8 Table) for our 4 ensemble methods and 59 state-of-the-art methods. Evolution of empirical power: the difference between two experiments. For example, Excalibur (see column “test”), at alpha level 0.05 (see column alpha), for scenario proportion case/control (see column 1. Proportion case/control) has power 0.862, 0.94 and 0.975 when proportion case/control is equal to 0.2, 0.5 and 0.8 respectively. Column 0.2_0.5 is the difference in power in between column 0.2 and 0.5 (for scenario 1. Proportion case/control). Column total_evol: the sum of evolution of empirical power. Column evolution: is the interpretation of column 0.2_0.5 and 0.5_0.8 (i.e. the direction of change in power). (XLSX) [file pcbi.1011488.s022.xlsx]

## Sheet: Feuil1
	Scenario	1. Proportion case/control							2. Cohort size									3. Percentage of protective variant							4. Percentage of causal variant									5.Rare / Common variant				6. Causal MAF cutoff				7. Region size
test	alpha	0.2	0.5	0.8	0.2_0.5	0.5_0.8	total_evol	evolution	100	500	1000	5000	100_500	500_1000	1000_5000	total_evol	evolution	5	10	20	5_10	10_20	total_evol	evolution	1	5	10	20	1_5	5_10	10_20	total_evol	evolution	OnlyRare	CommonRare	OnlyRare_CommonRare	evolution	0.01	0.03	0.01_0.03	evolution	3000	5000	3000_5000	evolution
Excalibur	0.001	0.83	0.969	0.992	0.139	0.023	0.162	increase	0.067	0.359	0.507	0.89	0.292	0.148	0.383	0.823	increase	0.969	0.983	0.982	0.014	-0.001	0.013	increase/decrease	0.234	0.513	0.783	0.964	0.279	0.27	0.181	0.73	increase	0.492	0.089	-0.403	decrease	0.974	0.969	-0.005	decrease	0.908	0.941	0.033	increase
Excalibur	0.01	0.886	0.984	0.995	0.098	0.011	0.109	increase	0.106	0.441	0.586	0.933	0.335	0.145	0.347	0.827	increase	0.984	0.989	0.993	0.005	0.004	0.009	increase	0.274	0.595	0.847	0.984	0.321	0.252	0.137	0.71	increase	0.571	0.125	-0.446	decrease	0.993	0.984	-0.009	decrease	0.948	0.961	0.013	increase
Excalibur	0.05	0.935	0.996	1	0.061	0.004	0.065	increase	0.16	0.523	0.674	0.971	0.363	0.151	0.297	0.811	increase	0.996	0.996	0.998	0	0.002	0.002	no_change/increase	0.34	0.68	0.911	0.997	0.34	0.231	0.086	0.657	increase	0.66	0.162	-0.498	decrease	0.999	0.996	-0.003	decrease	0.974	0.985	0.011	increase
Excalibur_baseline	0.001	0.95	1	1	0.05	0	0.05	increase/no_change	0.124	0.574	0.749	0.968	0.45	0.175	0.219	0.844	increase	1	1	1	0	0	0	no_change	0.401	0.756	0.941	0.999	0.355	0.185	0.058	0.598	increase	0.74	0.235	-0.505	decrease	0.999	1	0.001	increase	0.983	0.977	-0.006	decrease
Excalibur_baseline	0.01	0.971	1	1	0.029	0	0.029	increase/no_change	0.172	0.64	0.793	0.975	0.468	0.153	0.182	0.803	increase	1	1	1	0	0	0	no_change	0.436	0.795	0.968	0.999	0.359	0.173	0.031	0.563	increase	0.778	0.274	-0.504	decrease	1	1	0	no_change	0.992	0.986	-0.006	decrease
Excalibur_baseline	0.05	0.981	1	1	0.019	0	0.019	increase/no_change	0.232	0.692	0.83	0.981	0.46	0.138	0.151	0.749	increase	1	1	1	0	0	0	no_change	0.492	0.839	0.975	1	0.347	0.136	0.025	0.508	increase	0.833	0.358	-0.475	decrease	1	1	0	no_change	0.996	0.996	0	no_change
GoodTypeI_Excalibur	0.001	0.813	0.961	0.993	0.148	0.032	0.18	increase	0.061	0.336	0.474	0.879	0.275	0.138	0.405	0.818	increase	0.961	0.971	0.979	0.01	0.008	0.018	increase	0.215	0.48	0.743	0.954	0.265	0.263	0.211	0.739	increase	0.469	0.087	-0.382	decrease	0.979	0.961	-0.018	decrease	0.883	0.91	0.027	increase
GoodTypeI_Excalibur	0.01	0.869	0.985	0.996	0.116	0.011	0.127	increase	0.091	0.402	0.544	0.931	0.311	0.142	0.387	0.84	increase	0.985	0.989	0.993	0.004	0.004	0.008	increase	0.252	0.554	0.822	0.979	0.302	0.268	0.157	0.727	increase	0.534	0.12	-0.414	decrease	0.993	0.985	-0.008	decrease	0.932	0.953	0.021	increase
GoodTypeI_Excalibur	0.05	0.929	0.995	0.998	0.066	0.003	0.069	increase	0.146	0.485	0.629	0.961	0.339	0.144	0.332	0.815	increase	0.995	0.995	0.997	0	0.002	0.002	no_change/increase	0.298	0.64	0.886	0.993	0.342	0.246	0.107	0.695	increase	0.617	0.155	-0.462	decrease	0.999	0.995	-0.004	decrease	0.969	0.984	0.015	increase
p_ada	0.001	0.612	0.956	0.987	0.344	0.031	0.375	increase	0.004	0.18	0.348	0.823	0.176	0.168	0.475	0.819	increase	0.956	0.962	0.95	0.006	-0.012	-0.006	increase/decrease	0.104	0.349	0.674	0.956	0.245	0.325	0.282	0.852	increase	0.348	0.074	-0.274	decrease	0.861	0.956	0.095	increase	0.757	0.764	0.007	increase
p_ada	0.01	0.746	0.982	0.997	0.236	0.015	0.251	increase	0.026	0.272	0.454	0.891	0.246	0.182	0.437	0.865	increase	0.982	0.979	0.973	-0.003	-0.006	-0.009	decrease	0.147	0.454	0.769	0.982	0.307	0.315	0.213	0.835	increase	0.454	0.109	-0.345	decrease	0.942	0.982	0.04	increase	0.836	0.878	0.042	increase
p_ada	0.05	0.856	0.996	1	0.14	0.004	0.144	increase	0.078	0.398	0.588	0.95	0.32	0.19	0.362	0.872	increase	0.996	0.995	0.987	-0.001	-0.008	-0.009	decrease	0.245	0.587	0.857	0.996	0.342	0.27	0.139	0.751	increase	0.587	0.175	-0.412	decrease	0.984	0.996	0.012	increase	0.911	0.94	0.029	increase
p_ascore	0.001	0	0	0	0	0	0	no_change	0	0	0	0	0	0	0	0	no_change	0	0	0	0	0	0	no_change	0	0	0	0	0	0	0	0	no_change	0	0	0	no_change	0	0	0	no_change	0	0	0	no_change
p_ascore	0.01	0	0	0	0	0	0	no_change	0	0	0	0	0	0	0	0	no_change	0	0	0	0	0	0	no_change	0	0	0	0	0	0	0	0	no_change	0	0	0	no_change	0	0	0	no_change	0	0	0	no_change
p_ascore	0.05	0.122	0.04	0.012	-0.082	-0.028	-0.11	decrease	0.089	0.133	0.153	0.113	0.044	0.02	-0.04	0.024	increase/decrease	0.04	0.028	0.023	-0.012	-0.005	-0.017	decrease	0.093	0.154	0.141	0.04	0.061	-0.013	-0.101	-0.053	increase/decrease	0.153	0.078	-0.075	decrease	0.015	0.04	0.025	increase	0.098	0.091	-0.007	decrease
p_ascore_ord	0.001	0	0		0		0	no_change/NA	0	0	0	0	0	0	0	0	no_change	0	0	0	0	0	0	no_change	0	0	0	0	0	0	0	0	no_change	0	0	0	no_change	0	0	0	no_change	0	0	0	no_change
p_ascore_ord	0.01	0	0		0		0	no_change/NA	0	0	0	0	0	0	0	0	no_change	0	0	0	0	0	0	no_change	0	0	0	0	0	0	0	0	no_change	0	0	0	no_change	0	0	0	no_change	0	0	0	no_change
p_ascore_ord	0.05	0.089	0.018		-0.071		-0.071	decrease/NA	0.075	0.101	0.113	0.047	0.026	0.012	-0.066	-0.028	increase/decrease	0.018	0.017	0.015	-0.001	-0.002	-0.003	decrease	0.106	0.115	0.068	0.018	0.009	-0.047	-0.05	-0.088	increase/decrease	0.113	0.069	-0.044	decrease	0.005	0.018	0.013	increase	0.084	0.067	-0.017	decrease
p_assu	0.001	0	0	0	0	0	0	no_change	0	0	0	0	0	0	0	0	no_change	0	0	0	0	0	0	no_change	0	0	0	0	0	0	0	0	no_change	0	0	0	no_change	0	0	0	no_change	0	0	0	no_change
p_assu	0.01	0	0	0	0	0	0	no_change	0	0	0	0	0	0	0	0	no_change	0	0	0	0	0	0	no_change	0	0	0	0	0	0	0	0	no_change	0	0	0	no_change	0	0	0	no_change	0	0	0	no_change
p_assu	0.05	0.101	0.059	0.044	-0.042	-0.015	-0.057	decrease	0.09	0.083	0.095	0.072	-0.007	0.012	-0.023	-0.018	decrease/increase	0.059	0.062	0.067	0.003	0.005	0.008	increase	0.078	0.095	0.104	0.059	0.017	0.009	-0.045	-0.019	increase/decrease	0.095	0.054	-0.041	decrease	0.034	0.059	0.025	increase	0.081	0.064	-0.017	decrease
p_assu_ord	0.001	0	0	0	0	0	0	no_change	0	0	0	0	0	0	0	0	no_change	0	0	0	0	0	0	no_change	0	0	0	0	0	0	0	0	no_change	0	0	0	no_change	0	0	0	no_change	0	0	0	no_change
p_assu_ord	0.01	0	0	0	0	0	0	no_change	0	0	0	0	0	0	0	0	no_change	0	0	0	0	0	0	no_change	0	0	0	0	0	0	0	0	no_change	0	0	0	no_change	0	0	0	no_change	0	0	0	no_change
p_assu_ord	0.05	0.263	0.081	0.063	-0.182	-0.018	-0.2	decrease	0.066	0.132	0.097	0.067	0.066	-0.035	-0.03	0.001	increase/decrease	0.081	0.064	0.076	-0.017	0.012	-0.005	decrease/increase	0.06	0.097	0.084	0.081	0.037	-0.013	-0.003	0.021	increase/decrease	0.097	0.067	-0.03	decrease	0.081	0.081	0	no_change	0.221	0.272	0.051	increase
p_asum	0.001	0	0	0	0	0	0	no_change	0	0	0	0	0	0	0	0	no_change	0	0	0	0	0	0	no_change	0	0	0	0	0	0	0	0	no_change	0	0	0	no_change	0	0	0	no_change	0	0	0	no_change
p_asum	0.01	0	0	0	0	0	0	no_change	0	0	0	0	0	0	0	0	no_change	0	0	0	0	0	0	no_change	0	0	0	0	0	0	0	0	no_change	0	0	0	no_change	0	0	0	no_change	0	0	0	no_change
p_asum	0.05	0.179	0.097	0.097	-0.082	0	-0.082	decrease/no_change	0.079	0.086	0.118	0.102	0.007	0.032	-0.016	0.023	increase/decrease	0.097	0.101	0.095	0.004	-0.006	-0.002	increase/decrease	0.073	0.118	0.113	0.097	0.045	-0.005	-0.016	0.024	increase/decrease	0.118	0.046	-0.072	decrease	0.123	0.097	-0.026	decrease	0.113	0.127	0.014	increase
p_asum_ord	0.001	0	0	0	0	0	0	no_change	0	0	0	0	0	0	0	0	no_change	0	0	0	0	0	0	no_change	0	0	0	0	0	0	0	0	no_change	0	0	0	no_change	0	0	0	no_change	0	0	0	no_change
p_asum_ord	0.01	0	0	0	0	0	0	no_change	0	0	0	0	0	0	0	0	no_change	0	0	0	0	0	0	no_change	0	0	0	0	0	0	0	0	no_change	0	0	0	no_change	0	0	0	no_change	0	0	0	no_change
p_asum_ord	0.05	0.061	0.012	0.001	-0.049	-0.011	-0.06	decrease	0.11	0.125	0.13	0.069	0.015	0.005	-0.061	-0.041	increase/decrease	0.012	0.008	0.019	-0.004	0.011	0.007	decrease/increase	0.101	0.13	0.082	0.012	0.029	-0.048	-0.07	-0.089	increase/decrease	0.13	0.078	-0.052	decrease	0.003	0.012	0.009	increase	0.048	0.053	0.005	increase
p_bst	0.001	0	0	0	0	0	0	no_change	0	0	0	0	0	0	0	0	no_change	0	0	0	0	0	0	no_change	0	0	0	0	0	0	0	0	no_change	0	0	0	no_change	0	0	0	no_change	0	0	0	no_change
p_bst	0.01	0	0	0	0	0	0	no_change	0	0	0	0	0	0	0	0	no_change	0	0	0	0	0	0	no_change	0	0	0	0	0	0	0	0	no_change	0	0	0	no_change	0	0	0	no_change	0	0	0	no_change
p_bst	0.05	0.117	0.106	0.054	-0.011	-0.052	-0.063	decrease	0.101	0.102	0.108	0.102	0.001	0.006	-0.006	0.001	increase/decrease	0.106	0.087	0.099	-0.019	0.012	-0.007	decrease/increase	0.079	0.109	0.145	0.106	0.03	0.036	-0.039	0.027	increase/decrease	0.109	0.049	-0.06	decrease	0.052	0.106	0.054	increase	0.102	0.079	-0.023	decrease
p_calpha	0.001	0	0	0	0	0	0	no_change	0	0	0	0	0	0	0	0	no_change	0	0	0	0	0	0	no_change	0	0	0	0	0	0	0	0	no_change	0	0	0	no_change	0	0	0	no_change	0	0	0	no_change
p_calpha	0.01	0	0	0	0	0	0	no_change	0	0	0	0	0	0	0	0	no_change	0	0	0	0	0	0	no_change	0	0	0	0	0	0	0	0	no_change	0	0	0	no_change	0	0	0	no_change	0	0	0	no_change
p_calpha	0.05	0.102	0.096	0.049	-0.006	-0.047	-0.053	decrease	0.071	0.089	0.102	0.077	0.018	0.013	-0.025	0.006	increase/decrease	0.096	0.088	0.082	-0.008	-0.006	-0.014	decrease	0.069	0.102	0.133	0.096	0.033	0.031	-0.037	0.027	increase/decrease	0.102	0.027	-0.075	decrease	0.046	0.096	0.05	increase	0.086	0.073	-0.013	decrease
p_calpha_asymptopic	0.001	0.28	0.187	0.121	-0.093	-0.066	-0.159	decrease	0.048	0.099	0.098	0.147	0.051	-0.001	0.049	0.099	increase/decrease	0.187	0.186	0.179	-0.001	-0.007	-0.008	decrease	0.035	0.098	0.151	0.187	0.063	0.053	0.036	0.152	increase	0.098	0.006	-0.092	decrease	0.159	0.187	0.028	increase	0.173	0.179	0.006	increase
p_calpha_asymptopic	0.01	0.333	0.223	0.144	-0.11	-0.079	-0.189	decrease	0.076	0.122	0.13	0.179	0.046	0.008	0.049	0.103	increase	0.223	0.218	0.214	-0.005	-0.004	-0.009	decrease	0.057	0.13	0.202	0.223	0.073	0.072	0.021	0.166	increase	0.13	0.009	-0.121	decrease	0.187	0.223	0.036	increase	0.2	0.206	0.006	increase
p_calpha_asymptopic	0.05	0.381	0.267	0.165	-0.114	-0.102	-0.216	decrease	0.1	0.165	0.179	0.219	0.065	0.014	0.04	0.119	increase	0.267	0.252	0.251	-0.015	-0.001	-0.016	decrease	0.084	0.179	0.244	0.267	0.095	0.065	0.023	0.183	increase	0.179	0.016	-0.163	decrease	0.207	0.267	0.06	increase	0.245	0.229	-0.016	decrease
p_carv_hard	0.001								0																										0
p_carv_hard	0.01								0																										0
p_carv_hard	0.05								0.048																										0.019
p_carv_stepup	0.001	0	0	0	0	0	0	no_change	0	0	0	0	0	0	0	0	no_change	0	0	0	0	0	0	no_change	0	0	0	0	0	0	0	0	no_change	0	0	0	no_change	0	0	0	no_change	0	0	0	no_change
p_carv_stepup	0.01	0	0	0	0	0	0	no_change	0	0	0	0	0	0	0	0	no_change	0	0	0	0	0	0	no_change	0	0	0	0	0	0	0	0	no_change	0	0	0	no_change	0	0	0	no_change	0	0	0	no_change
p_carv_stepup	0.05	0.064	0.012	0.001	-0.052	-0.011	-0.063	decrease	0.156	0.138	0.114	0.032	-0.018	-0.024	-0.082	-0.124	decrease	0.012	0.016	0.008	0.004	-0.008	-0.004	increase/decrease	0.126	0.113	0.068	0.012	-0.013	-0.045	-0.056	-0.114	decrease	0.113	0.14	0.027	increase	0.003	0.012	0.009	increase	0.039	0.031	-0.008	decrease
p_carv_variable	0.001								0	0			0			0	no_change/NA																		0
p_carv_variable	0.01								0	0			0			0	no_change/NA																		0
p_carv_variable	0.05								0.029	0.001			-0.028			-0.028	decrease/NA																		0.025
p_cast_chisq	0.001	0.157	0.458	0.52	0.301	0.062	0.363	increase	0.003	0.045	0.087	0.219	0.042	0.042	0.132	0.216	increase	0.458	0.407	0.387	-0.051	-0.02	-0.071	decrease	0.038	0.088	0.191	0.458	0.05	0.103	0.267	0.42	increase	0.087	0.031	-0.056	decrease	0.14	0.458	0.318	increase	0.18	0.168	-0.012	decrease
p_cast_chisq	0.01	0.255	0.566	0.654	0.311	0.088	0.399	increase	0.02	0.085	0.141	0.308	0.065	0.056	0.167	0.288	increase	0.566	0.557	0.473	-0.009	-0.084	-0.093	decrease	0.06	0.142	0.303	0.566	0.082	0.161	0.263	0.506	increase	0.141	0.05	-0.091	decrease	0.268	0.566	0.298	increase	0.323	0.294	-0.029	decrease
p_cast_chisq	0.05	0.379	0.699	0.762	0.32	0.063	0.383	increase	0.065	0.186	0.232	0.435	0.121	0.046	0.203	0.37	increase	0.699	0.673	0.573	-0.026	-0.1	-0.126	decrease	0.11	0.233	0.435	0.699	0.123	0.202	0.264	0.589	increase	0.232	0.097	-0.135	decrease	0.398	0.699	0.301	increase	0.464	0.415	-0.049	decrease
p_cast_fisher	0.001	0.158	0.459	0.52	0.301	0.061	0.362	increase	0.004	0.045	0.087	0.219	0.041	0.042	0.132	0.215	increase	0.459	0.408	0.389	-0.051	-0.019	-0.07	decrease	0.038	0.088	0.191	0.459	0.05	0.103	0.268	0.421	increase	0.087	0.031	-0.056	decrease	0.141	0.459	0.318	increase	0.181	0.17	-0.011	decrease
p_cast_fisher	0.01	0.256	0.566	0.654	0.31	0.088	0.398	increase	0.02	0.085	0.141	0.308	0.065	0.056	0.167	0.288	increase	0.566	0.557	0.473	-0.009	-0.084	-0.093	decrease	0.06	0.142	0.303	0.566	0.082	0.161	0.263	0.506	increase	0.141	0.051	-0.09	decrease	0.268	0.566	0.298	increase	0.323	0.294	-0.029	decrease
p_cast_fisher	0.05	0.38	0.699	0.762	0.319	0.063	0.382	increase	0.065	0.186	0.233	0.435	0.121	0.047	0.202	0.37	increase	0.699	0.673	0.573	-0.026	-0.1	-0.126	decrease	0.11	0.234	0.435	0.699	0.124	0.201	0.264	0.589	increase	0.233	0.098	-0.135	decrease	0.398	0.699	0.301	increase	0.464	0.415	-0.049	decrease
p_catt	0.001	0.011	0.035	0.047	0.024	0.012	0.036	increase	0	0.007	0.01	0.017	0.007	0.003	0.007	0.017	increase	0.035	0.041	0.035	0.006	-0.006	0	increase/decrease	0.004	0.011	0.019	0.035	0.007	0.008	0.016	0.031	increase	0.01	0	-0.01	decrease	0.029	0.035	0.006	increase	0.037	0.022	-0.015	decrease
p_catt	0.01	0.038	0.09	0.114	0.052	0.024	0.076	increase	0.001	0.023	0.024	0.051	0.022	0.001	0.027	0.05	increase	0.09	0.105	0.089	0.015	-0.016	-0.001	increase/decrease	0.011	0.025	0.055	0.09	0.014	0.03	0.035	0.079	increase	0.024	0	-0.024	decrease	0.078	0.09	0.012	increase	0.099	0.064	-0.035	decrease
p_catt	0.05	0.107	0.172	0.21	0.065	0.038	0.103	increase	0.011	0.049	0.047	0.099	0.038	-0.002	0.052	0.088	increase/decrease	0.172	0.182	0.163	0.01	-0.019	-0.009	increase/decrease	0.019	0.048	0.085	0.172	0.029	0.037	0.087	0.153	increase	0.047	0.001	-0.046	decrease	0.179	0.172	-0.007	decrease	0.169	0.142	-0.027	decrease
p_cmat	0.001	0	0	0	0	0	0	no_change	0	0	0	0	0	0	0	0	no_change	0	0	0	0	0	0	no_change	0	0	0	0	0	0	0	0	no_change	0	0	0	no_change	0	0	0	no_change	0	0	0	no_change
p_cmat	0.01	0	0	0	0	0	0	no_change	0	0	0	0	0	0	0	0	no_change	0	0	0	0	0	0	no_change	0	0	0	0	0	0	0	0	no_change	0	0	0	no_change	0	0	0	no_change	0	0	0	no_change
p_cmat	0.05	0.156	0.152	0.13	-0.004	-0.022	-0.026	decrease	0.06	0.091	0.097	0.131	0.031	0.006	0.034	0.071	increase	0.152	0.159	0.122	0.007	-0.037	-0.03	increase/decrease	0.05	0.097	0.134	0.152	0.047	0.037	0.018	0.102	increase	0.097	0.054	-0.043	decrease	0.154	0.152	-0.002	decrease	0.174	0.164	-0.01	decrease
p_cmc	0.001	0	0	0	0	0	0	no_change	0	0	0	0	0	0	0	0	no_change	0	0	0	0	0	0	no_change	0	0	0	0	0	0	0	0	no_change	0	0	0	no_change	0	0	0	no_change	0	0	0	no_change
p_cmc	0.01	0	0	0	0	0	0	no_change	0	0	0	0	0	0	0	0	no_change	0	0	0	0	0	0	no_change	0	0	0	0	0	0	0	0	no_change	0	0	0	no_change	0	0	0	no_change	0	0	0	no_change
p_cmc	0.05	0.088	0.085	0.091	-0.003	0.006	0.003	decrease/increase	0.096	0.053	0.069	0.112	-0.043	0.016	0.043	0.016	decrease/increase	0.085	0.098	0.07	0.013	-0.028	-0.015	increase/decrease	0.055	0.069	0.107	0.085	0.014	0.038	-0.022	0.03	increase/decrease	0.069	0.045	-0.024	decrease	0.014	0.085	0.071	increase	0.089	0.077	-0.012	decrease
p_KAT	0.001	0.264	0.167	0.086	-0.097	-0.081	-0.178	decrease	0.062	0.113	0.157	0.18	0.051	0.044	0.023	0.118	increase	0.167	0.154	0.176	-0.013	0.022	0.009	decrease/increase	0.061	0.157	0.216	0.167	0.096	0.059	-0.049	0.106	increase/decrease	0.157	0.041	-0.116	decrease	0.088	0.167	0.079	increase	0.197	0.16	-0.037	decrease
p_KAT	0.01	0.376	0.212	0.107	-0.164	-0.105	-0.269	decrease	0.119	0.2	0.262	0.268	0.081	0.062	0.006	0.149	increase	0.212	0.209	0.231	-0.003	0.022	0.019	decrease/increase	0.122	0.263	0.331	0.212	0.141	0.068	-0.119	0.09	increase/decrease	0.261	0.067	-0.194	decrease	0.1	0.212	0.112	increase	0.277	0.222	-0.055	decrease
p_KAT	0.05	0.452	0.238	0.115	-0.214	-0.123	-0.337	decrease	0.198	0.313	0.371	0.357	0.115	0.058	-0.014	0.159	increase/decrease	0.238	0.235	0.256	-0.003	0.021	0.018	decrease/increase	0.21	0.371	0.426	0.238	0.161	0.055	-0.188	0.028	increase/decrease	0.37	0.127	-0.243	decrease	0.108	0.238	0.13	increase	0.34	0.261	-0.079	decrease
p_linear_davies_skat	0.001	0.629	0.837	0.917	0.208	0.08	0.288	increase	0.047	0.237	0.295	0.576	0.19	0.058	0.281	0.529	increase	0.837	0.845	0.831	0.008	-0.014	-0.006	increase/decrease	0.121	0.296	0.527	0.837	0.175	0.231	0.31	0.716	increase	0.295	0.008	-0.287	decrease	0.936	0.837	-0.099	decrease	0.723	0.817	0.094	increase
p_linear_davies_skat	0.01	0.726	0.907	0.958	0.181	0.051	0.232	increase	0.091	0.296	0.383	0.649	0.205	0.087	0.266	0.558	increase	0.907	0.905	0.913	-0.002	0.008	0.006	decrease/increase	0.212	0.384	0.623	0.907	0.172	0.239	0.284	0.695	increase	0.383	0.133	-0.25	decrease	0.967	0.907	-0.06	decrease	0.798	0.87	0.072	increase
p_linear_davies_skat	0.05	0.831	0.955	0.982	0.124	0.027	0.151	increase	0.142	0.366	0.464	0.74	0.224	0.098	0.276	0.598	increase	0.955	0.945	0.961	-0.01	0.016	0.006	decrease/increase	0.265	0.465	0.722	0.955	0.2	0.257	0.233	0.69	increase	0.464	0.17	-0.294	decrease	0.983	0.955	-0.028	decrease	0.865	0.932	0.067	increase
p_linear_liu_burden	0.001	0.144	0.329	0.235	0.185	-0.094	0.091	increase/decrease	0.027	0.13	0.116	0.162	0.103	-0.014	0.046	0.135	increase/decrease	0.329	0.35	0.35	0.021	0	0.021	increase/no_change	0.044	0.116	0.189	0.329	0.072	0.073	0.14	0.285	increase	0.116	0.01	-0.106	decrease	0.287	0.329	0.042	increase	0.374	0.46	0.086	increase
p_linear_liu_burden	0.01	0.195	0.421	0.295	0.226	-0.126	0.1	increase/decrease	0.05	0.163	0.156	0.194	0.113	-0.007	0.038	0.144	increase/decrease	0.421	0.416	0.431	-0.005	0.015	0.01	decrease/increase	0.133	0.156	0.24	0.421	0.023	0.084	0.181	0.288	increase	0.156	0.128	-0.028	decrease	0.36	0.421	0.061	increase	0.446	0.533	0.087	increase
p_linear_liu_burden	0.05	0.255	0.505	0.382	0.25	-0.123	0.127	increase/decrease	0.094	0.202	0.202	0.247	0.108	0	0.045	0.153	increase/no_change	0.505	0.501	0.501	-0.004	0	-0.004	decrease/no_change	0.164	0.202	0.313	0.505	0.038	0.111	0.192	0.341	increase	0.202	0.158	-0.044	decrease	0.451	0.505	0.054	increase	0.519	0.587	0.068	increase
p_linear_weighted_davies_skat	0.001	0.703	0.927	0.975	0.224	0.048	0.272	increase	0.036	0.281	0.389	0.741	0.245	0.108	0.352	0.705	increase	0.927	0.931	0.968	0.004	0.037	0.041	increase	0.158	0.39	0.663	0.927	0.232	0.273	0.264	0.769	increase	0.389	0.085	-0.304	decrease	0.967	0.927	-0.04	decrease	0.792	0.857	0.065	increase
p_linear_weighted_davies_skat	0.01	0.817	0.962	0.986	0.145	0.024	0.169	increase	0.074	0.353	0.483	0.816	0.279	0.13	0.333	0.742	increase	0.962	0.97	0.98	0.008	0.01	0.018	increase	0.266	0.483	0.754	0.962	0.217	0.271	0.208	0.696	increase	0.482	0.23	-0.252	decrease	0.982	0.962	-0.02	decrease	0.865	0.917	0.052	increase
p_linear_weighted_davies_skat	0.05	0.893	0.987	0.994	0.094	0.007	0.101	increase	0.138	0.425	0.565	0.863	0.287	0.14	0.298	0.725	increase	0.987	0.99	0.993	0.003	0.003	0.006	increase	0.329	0.566	0.825	0.987	0.237	0.259	0.162	0.658	increase	0.564	0.311	-0.253	decrease	0.994	0.987	-0.007	decrease	0.92	0.959	0.039	increase
p_linear_weighted_liumod_burden	0.001	0.193	0.417	0.413	0.224	-0.004	0.22	increase/decrease	0.013	0.131	0.136	0.211	0.118	0.005	0.075	0.198	increase	0.417	0.407	0.403	-0.01	-0.004	-0.014	decrease	0.061	0.136	0.247	0.417	0.075	0.111	0.17	0.356	increase	0.136	0.054	-0.082	decrease	0.325	0.417	0.092	increase	0.381	0.419	0.038	increase
p_linear_weighted_liumod_burden	0.01	0.286	0.542	0.532	0.256	-0.01	0.246	increase/decrease	0.04	0.18	0.189	0.289	0.14	0.009	0.1	0.249	increase	0.542	0.496	0.472	-0.046	-0.024	-0.07	decrease	0.153	0.189	0.32	0.542	0.036	0.131	0.222	0.389	increase	0.189	0.184	-0.005	decrease	0.426	0.542	0.116	increase	0.475	0.524	0.049	increase
p_linear_weighted_liumod_burden	0.05	0.424	0.674	0.651	0.25	-0.023	0.227	increase/decrease	0.089	0.235	0.268	0.419	0.146	0.033	0.151	0.33	increase	0.674	0.604	0.558	-0.07	-0.046	-0.116	decrease	0.184	0.269	0.437	0.674	0.085	0.168	0.237	0.49	increase	0.268	0.258	-0.01	decrease	0.532	0.674	0.142	increase	0.579	0.621	0.042	increase
p_pcr	0.001	0	0	0	0	0	0	no_change	0	0	0	0	0	0	0	0	no_change	0	0	0	0	0	0	no_change	0	0	0	0	0	0	0	0	no_change	0	0	0	no_change	0	0	0	no_change	0	0	0	no_change
p_pcr	0.01	0.838	0.985	0.997	0.147	0.012	0.159	increase	0.091	0.307	0.446	0.857	0.216	0.139	0.411	0.766	increase	0.985	0.985	0.99	0	0.005	0.005	no_change/increase	0.158	0.448	0.76	0.985	0.29	0.312	0.225	0.827	increase	0.446	0.092	-0.354	decrease	0.996	0.985	-0.011	decrease	0.894	0.949	0.055	increase
p_pcr	0.05	0.919	0.992	0.999	0.073	0.007	0.08	increase	0.183	0.428	0.575	0.939	0.245	0.147	0.364	0.756	increase	0.992	0.994	0.996	0.002	0.002	0.004	increase	0.244	0.575	0.868	0.992	0.331	0.293	0.124	0.748	increase	0.574	0.166	-0.408	decrease	0.999	0.992	-0.007	decrease	0.941	0.982	0.041	increase
p_rbt	0.001	0	0		0		0	no_change/NA	0	0	0		0	0		0	no_change/NA	0	0	0	0	0	0	no_change	0	0	0	0	0	0	0	0	no_change	0					0			0	0	0	no_change
p_rbt	0.01	0	0		0		0	no_change/NA	0	0	0		0	0		0	no_change/NA	0	0	0	0	0	0	no_change	0	0	0	0	0	0	0	0	no_change	0					0			0	0	0	no_change
p_rbt	0.05	0.088	0.009		-0.079		-0.079	decrease/NA	0.121	0.123	0.065		0.002	-0.058		-0.056	increase/decrease/NA	0.009	0.005	0.012	-0.004	0.007	0.003	decrease/increase	0.048	0.065	0.047	0.009	0.017	-0.018	-0.038	-0.039	increase/decrease	0.065					0.009			0.055	0.054	-0.001	decrease
p_rebet	0.001	0.019	0.142	0.039	0.123	-0.103	0.02	increase/decrease	0	0.054	0.036	0.034	0.054	-0.018	-0.002	0.034	increase/decrease	0.142	0.15	0.144	0.008	-0.006	0.002	increase/decrease	0.012	0.036	0.074	0.142	0.024	0.038	0.068	0.13	increase	0.036	0.005	-0.031	decrease	0.057	0.142	0.085	increase	0.166	0.271	0.105	increase
p_rebet	0.01	0.025	0.16	0.056	0.135	-0.104	0.031	increase/decrease	0	0.069	0.048	0.051	0.069	-0.021	0.003	0.051	increase/decrease	0.16	0.173	0.17	0.013	-0.003	0.01	increase/decrease	0.02	0.048	0.09	0.16	0.028	0.042	0.07	0.14	increase	0.048	0.014	-0.034	decrease	0.097	0.16	0.063	increase	0.215	0.347	0.132	increase
p_rebet	0.05	0.029	0.201	0.087	0.172	-0.114	0.058	increase/decrease	0.004	0.087	0.073	0.072	0.083	-0.014	-0.001	0.068	increase/decrease	0.201	0.211	0.205	0.01	-0.006	0.004	increase/decrease	0.033	0.073	0.116	0.201	0.04	0.043	0.085	0.168	increase	0.073	0.041	-0.032	decrease	0.147	0.201	0.054	increase	0.261	0.423	0.162	increase
p_rr	0.001	0	0	0	0	0	0	no_change	0	0	0	0	0	0	0	0	no_change	0	0.02	0.037	0.02	0.017	0.037	increase	0	0	0	0	0	0	0	0	no_change	0	0	0	no_change	0	0	0	no_change	0	0	0	no_change
p_rr	0.01	0	0	0	0	0	0	no_change	0	0	0	0	0	0	0	0	no_change	0	0.027	0.055	0.027	0.028	0.055	increase	0	0	0.001	0	0	0.001	-0.001	0	no_change/increase/decrease	0	0	0	no_change	0	0	0	no_change	0	0	0	no_change
p_rr	0.05	0	0	0	0	0	0	no_change	0	0	0	0	0	0	0	0	no_change	0	0.037	0.064	0.037	0.027	0.064	increase	0	0	0.001	0	0	0.001	-0.001	0	no_change/increase/decrease	0	0	0	no_change	0	0	0	no_change	0	0	0	no_change
p_rvt1	0.001	0.176	0.419	0.461	0.243	0.042	0.285	increase	0.003	0.073	0.09	0.196	0.07	0.017	0.106	0.193	increase	0.419	0.378	0.33	-0.041	-0.048	-0.089	decrease	0.033	0.091	0.195	0.419	0.058	0.104	0.224	0.386	increase	0.09	0.047	-0.043	decrease	0.164	0.419	0.255	increase	0.263	0.301	0.038	increase
p_rvt1	0.01	0.287	0.531	0.584	0.244	0.053	0.297	increase	0.029	0.139	0.163	0.291	0.11	0.024	0.128	0.262	increase	0.531	0.512	0.445	-0.019	-0.067	-0.086	decrease	0.062	0.164	0.303	0.531	0.102	0.139	0.228	0.469	increase	0.163	0.065	-0.098	decrease	0.286	0.531	0.245	increase	0.397	0.421	0.024	increase
p_rvt1	0.05	0.425	0.673	0.682	0.248	0.009	0.257	increase	0.089	0.219	0.246	0.405	0.13	0.027	0.159	0.316	increase	0.673	0.617	0.549	-0.056	-0.068	-0.124	decrease	0.125	0.247	0.418	0.673	0.122	0.171	0.255	0.548	increase	0.246	0.11	-0.136	decrease	0.425	0.673	0.248	increase	0.534	0.565	0.031	increase
p_rvt2	0.001	0.172	0.41	0.479	0.238	0.069	0.307	increase	0.004	0.045	0.063	0.207	0.041	0.018	0.144	0.203	increase	0.41	0.335	0.311	-0.075	-0.024	-0.099	decrease	0.031	0.064	0.155	0.41	0.033	0.091	0.255	0.379	increase	0.063	0.031	-0.032	decrease	0.154	0.41	0.256	increase	0.196	0.178	-0.018	decrease
p_rvt2	0.01	0.275	0.52	0.608	0.245	0.088	0.333	increase	0.034	0.099	0.122	0.3	0.065	0.023	0.178	0.266	increase	0.52	0.485	0.403	-0.035	-0.082	-0.117	decrease	0.055	0.123	0.265	0.52	0.068	0.142	0.255	0.465	increase	0.122	0.055	-0.067	decrease	0.28	0.52	0.24	increase	0.338	0.309	-0.029	decrease
p_rvt2	0.05	0.41	0.655	0.722	0.245	0.067	0.312	increase	0.09	0.201	0.221	0.429	0.111	0.02	0.208	0.339	increase	0.655	0.606	0.502	-0.049	-0.104	-0.153	decrease	0.111	0.222	0.405	0.655	0.111	0.183	0.25	0.544	increase	0.221	0.109	-0.112	decrease	0.418	0.655	0.237	increase	0.489	0.442	-0.047	decrease
p_rwas	0.001	0.008	0.066	0.175	0.058	0.109	0.167	increase	0.004	0.003	0.005	0.036	-0.001	0.002	0.031	0.032	decrease/increase	0.066	0.065	0.087	-0.001	0.022	0.021	decrease/increase	0.001	0.005	0.006	0.066	0.004	0.001	0.06	0.065	increase	0.005	0.003	-0.002	decrease	0.06	0.066	0.006	increase	0.034	0.052	0.018	increase
p_rwas	0.01	0.077	0.193	0.386	0.116	0.193	0.309	increase	0.012	0.026	0.035	0.12	0.014	0.009	0.085	0.108	increase	0.193	0.189	0.174	-0.004	-0.015	-0.019	decrease	0.007	0.035	0.054	0.193	0.028	0.019	0.139	0.186	increase	0.035	0.042	0.007	increase	0.176	0.193	0.017	increase	0.123	0.172	0.049	increase
p_rwas	0.05	0.205	0.393	0.556	0.188	0.163	0.351	increase	0.06	0.085	0.104	0.289	0.025	0.019	0.185	0.229	increase	0.393	0.357	0.33	-0.036	-0.027	-0.063	decrease	0.04	0.104	0.188	0.393	0.064	0.084	0.205	0.353	increase	0.104	0.118	0.014	increase	0.36	0.393	0.033	increase	0.281	0.358	0.077	increase
p_score	0.001	0	0	0	0	0	0	no_change	0	0	0	0	0	0	0	0	no_change	0	0	0	0	0	0	no_change	0	0	0	0	0	0	0	0	no_change	0	0	0	no_change	0	0	0	no_change	0	0	0	no_change
p_score	0.01	0	0	0	0	0	0	no_change	0	0	0	0	0	0	0	0	no_change	0	0	0	0	0	0	no_change	0	0	0	0	0	0	0	0	no_change	0	0	0	no_change	0	0	0	no_change	0	0	0	no_change
p_score	0.05	0.077	0.011	0.001	-0.066	-0.01	-0.076	decrease	0.111	0.123	0.13	0.073	0.012	0.007	-0.057	-0.038	increase/decrease	0.011	0.015	0.011	0.004	-0.004	0	increase/decrease	0.086	0.13	0.099	0.011	0.044	-0.031	-0.088	-0.075	increase/decrease	0.129	0.072	-0.057	decrease	0.001	0.011	0.01	increase	0.055	0.029	-0.026	decrease
p_score_asymptopic	0.001	0.638	0.466	0.235	-0.172	-0.231	-0.403	decrease	0.014	0.153	0.225	0.415	0.139	0.072	0.19	0.401	increase	0.466	0.446	0.427	-0.02	-0.019	-0.039	decrease	0.076	0.225	0.419	0.466	0.149	0.194	0.047	0.39	increase	0.225	0.033	-0.192	decrease	0.397	0.466	0.069	increase	0.618	0.747	0.129	increase
p_score_asymptopic	0.01	0.764	0.5	0.243	-0.264	-0.257	-0.521	decrease	0.038	0.238	0.332	0.502	0.2	0.094	0.17	0.464	increase	0.5	0.469	0.456	-0.031	-0.013	-0.044	decrease	0.112	0.332	0.533	0.5	0.22	0.201	-0.033	0.388	increase/decrease	0.332	0.064	-0.268	decrease	0.403	0.5	0.097	increase	0.709	0.841	0.132	increase
p_score_asymptopic	0.05	0.854	0.509	0.245	-0.345	-0.264	-0.609	decrease	0.082	0.34	0.45	0.56	0.258	0.11	0.11	0.478	increase	0.509	0.486	0.466	-0.023	-0.02	-0.043	decrease	0.182	0.449	0.634	0.509	0.267	0.185	-0.125	0.327	increase/decrease	0.449	0.095	-0.354	decrease	0.406	0.509	0.103	increase	0.776	0.905	0.129	increase
p_score_vtp	0.001	0.141	0.572	0.705	0.431	0.133	0.564	increase	0.005	0.09	0.096	0.325	0.085	0.006	0.229	0.32	increase	0.572	0.518	0.459	-0.054	-0.059	-0.113	decrease	0.026	0.096	0.221	0.572	0.07	0.125	0.351	0.546	increase	0.096	0.042	-0.054	decrease	0.51	0.572	0.062	increase	0.414	0.525	0.111	increase
p_score_vtp	0.01	0.322	0.748	0.862	0.426	0.114	0.54	increase	0.016	0.158	0.177	0.539	0.142	0.019	0.362	0.523	increase	0.748	0.69	0.611	-0.058	-0.079	-0.137	decrease	0.053	0.178	0.378	0.748	0.125	0.2	0.37	0.695	increase	0.177	0.076	-0.101	decrease	0.718	0.748	0.03	increase	0.612	0.681	0.069	increase
p_score_vtp	0.05	0.522	0.856	0.921	0.334	0.065	0.399	increase	0.081	0.266	0.293	0.725	0.185	0.027	0.432	0.644	increase	0.856	0.814	0.748	-0.042	-0.066	-0.108	decrease	0.126	0.294	0.556	0.856	0.168	0.262	0.3	0.73	increase	0.293	0.132	-0.161	decrease	0.864	0.856	-0.008	decrease	0.757	0.798	0.041	increase
p_SKATplus	0.001	0.249	0.195	0.121	-0.054	-0.074	-0.128	decrease	0.03	0.089	0.111	0.138	0.059	0.022	0.027	0.108	increase	0.195	0.181	0.162	-0.014	-0.019	-0.033	decrease	0.038	0.111	0.179	0.195	0.073	0.068	0.016	0.157	increase	0.111	0.012	-0.099	decrease	0.137	0.195	0.058	increase	0.211	0.184	-0.027	decrease
p_SKATplus	0.01	0.362	0.269	0.16	-0.093	-0.109	-0.202	decrease	0.083	0.14	0.194	0.217	0.057	0.054	0.023	0.134	increase	0.269	0.247	0.251	-0.022	0.004	-0.018	decrease/increase	0.058	0.194	0.285	0.269	0.136	0.091	-0.016	0.211	increase/decrease	0.194	0.038	-0.156	decrease	0.173	0.269	0.096	increase	0.29	0.239	-0.051	decrease
p_SKATplus	0.05	0.461	0.316	0.185	-0.145	-0.131	-0.276	decrease	0.134	0.212	0.275	0.308	0.078	0.063	0.033	0.174	increase	0.316	0.287	0.298	-0.029	0.011	-0.018	decrease/increase	0.108	0.275	0.381	0.316	0.167	0.106	-0.065	0.208	increase/decrease	0.275	0.065	-0.21	decrease	0.189	0.316	0.127	increase	0.356	0.303	-0.053	decrease
p_spls	0.001	0	0	0	0	0	0	no_change	0	0	0	0	0	0	0	0	no_change	0	0	0	0	0	0	no_change	0	0	0	0	0	0	0	0	no_change	0	0	0	no_change	0	0	0	no_change	0	0	0	no_change
p_spls	0.01	0.862	0.985	0.997	0.123	0.012	0.135	increase	0.105	0.37	0.493	0.888	0.265	0.123	0.395	0.783	increase	0.985	0.983	0.988	-0.002	0.005	0.003	decrease/increase	0.206	0.493	0.794	0.985	0.287	0.301	0.191	0.779	increase	0.493	0.108	-0.385	decrease	0.995	0.985	-0.01	decrease	0.899	0.947	0.048	increase
p_spls	0.05	0.924	0.993	1	0.069	0.007	0.076	increase	0.203	0.475	0.626	0.955	0.272	0.151	0.329	0.752	increase	0.993	0.996	0.996	0.003	0	0.003	increase/no_change	0.303	0.626	0.884	0.993	0.323	0.258	0.109	0.69	increase	0.625	0.182	-0.443	decrease	0.999	0.993	-0.006	decrease	0.951	0.982	0.031	increase
p_ssu	0.001	0	0	0	0	0	0	no_change	0	0	0	0	0	0	0	0	no_change	0	0	0	0	0	0	no_change	0	0	0	0	0	0	0	0	no_change	0	0	0	no_change	0	0	0	no_change	0	0	0	no_change
p_ssu	0.01	0	0	0	0	0	0	no_change	0	0	0	0	0	0	0	0	no_change	0	0	0	0	0	0	no_change	0	0	0	0	0	0	0	0	no_change	0	0	0	no_change	0	0	0	no_change	0	0	0	no_change
p_ssu	0.05	0.116	0.091	0.058	-0.025	-0.033	-0.058	decrease	0.085	0.108	0.111	0.095	0.023	0.003	-0.016	0.01	increase/decrease	0.091	0.097	0.097	0.006	0	0.006	increase/no_change	0.082	0.113	0.131	0.091	0.031	0.018	-0.04	0.009	increase/decrease	0.111	0.045	-0.066	decrease	0.042	0.091	0.049	increase	0.107	0.075	-0.032	decrease
p_ssu_asymptopic	0.001	0.431	0.342	0.382	-0.089	0.04	-0.049	decrease/increase	0.055	0.124	0.12	0.229	0.069	-0.004	0.109	0.174	increase/decrease	0.342	0.335	0.316	-0.007	-0.019	-0.026	decrease	0.052	0.12	0.202	0.342	0.068	0.082	0.14	0.29	increase	0.12	0.002	-0.118	decrease	0.469	0.342	-0.127	decrease	0.439	0.6	0.161	increase
p_ssu_asymptopic	0.01	0.552	0.427	0.434	-0.125	0.007	-0.118	decrease/increase	0.082	0.178	0.187	0.302	0.096	0.009	0.115	0.22	increase	0.427	0.431	0.399	0.004	-0.032	-0.028	increase/decrease	0.08	0.187	0.309	0.427	0.107	0.122	0.118	0.347	increase	0.187	0.013	-0.174	decrease	0.518	0.427	-0.091	decrease	0.525	0.677	0.152	increase
p_ssu_asymptopic	0.05	0.643	0.515	0.478	-0.128	-0.037	-0.165	decrease	0.152	0.271	0.291	0.384	0.119	0.02	0.093	0.232	increase	0.515	0.499	0.476	-0.016	-0.023	-0.039	decrease	0.16	0.292	0.418	0.515	0.132	0.126	0.097	0.355	increase	0.291	0.059	-0.232	decrease	0.556	0.515	-0.041	decrease	0.599	0.736	0.137	increase
p_ssuw	0.001	0	0	0	0	0	0	no_change	0	0	0	0	0	0	0	0	no_change	0	0	0	0	0	0	no_change	0	0	0	0	0	0	0	0	no_change	0	0	0	no_change	0	0	0	no_change	0	0	0	no_change
p_ssuw	0.01	0	0	0	0	0	0	no_change	0	0	0	0	0	0	0	0	no_change	0	0	0	0	0	0	no_change	0	0	0	0	0	0	0	0	no_change	0	0	0	no_change	0	0	0	no_change	0	0	0	no_change
p_ssuw	0.05	0.07	0.016	0.005	-0.054	-0.011	-0.065	decrease	0.099	0.096	0.14	0.09	-0.003	0.044	-0.05	-0.009	decrease/increase	0.016	0.011	0.009	-0.005	-0.002	-0.007	decrease	0.089	0.139	0.089	0.016	0.05	-0.05	-0.073	-0.073	increase/decrease	0.139	0.048	-0.091	decrease	0.003	0.016	0.013	increase	0.042	0.027	-0.015	decrease
p_ssuw_asymptopic	0.001	0.609	0.409	0.218	-0.2	-0.191	-0.391	decrease	0.021	0.151	0.216	0.391	0.13	0.065	0.175	0.37	increase	0.409	0.39	0.39	-0.019	0	-0.019	decrease/no_change	0.074	0.216	0.381	0.409	0.142	0.165	0.028	0.335	increase	0.216	0.033	-0.183	decrease	0.357	0.409	0.052	increase	0.513	0.457	-0.056	decrease
p_ssuw_asymptopic	0.01	0.722	0.442	0.227	-0.28	-0.215	-0.495	decrease	0.04	0.208	0.311	0.474	0.168	0.103	0.163	0.434	increase	0.442	0.413	0.419	-0.029	0.006	-0.023	decrease/increase	0.113	0.311	0.472	0.442	0.198	0.161	-0.03	0.329	increase/decrease	0.311	0.046	-0.265	decrease	0.365	0.442	0.077	increase	0.581	0.496	-0.085	decrease
p_ssuw_asymptopic	0.05	0.798	0.455	0.23	-0.343	-0.225	-0.568	decrease	0.102	0.285	0.429	0.549	0.183	0.144	0.12	0.447	increase	0.455	0.425	0.43	-0.03	0.005	-0.025	decrease/increase	0.182	0.428	0.575	0.455	0.246	0.147	-0.12	0.273	increase/decrease	0.428	0.074	-0.354	decrease	0.369	0.455	0.086	increase	0.625	0.528	-0.097	decrease
p_t1p	0.001	0.026	0.15	0.216	0.124	0.066	0.19	increase	0.002	0.011	0.013	0.1	0.009	0.002	0.087	0.098	increase	0.15	0.141	0.135	-0.009	-0.006	-0.015	decrease	0.003	0.013	0.05	0.15	0.01	0.037	0.1	0.147	increase	0.013	0.001	-0.012	decrease	0.146	0.15	0.004	increase	0.051	0.084	0.033	increase
p_t1p	0.01	0.104	0.315	0.365	0.211	0.05	0.261	increase	0.01	0.037	0.058	0.215	0.027	0.021	0.157	0.205	increase	0.315	0.272	0.237	-0.043	-0.035	-0.078	decrease	0.018	0.058	0.133	0.315	0.04	0.075	0.182	0.297	increase	0.058	0.031	-0.027	decrease	0.276	0.315	0.039	increase	0.161	0.216	0.055	increase
p_t1p	0.05	0.225	0.434	0.482	0.209	0.048	0.257	increase	0.035	0.098	0.143	0.367	0.063	0.045	0.224	0.332	increase	0.434	0.418	0.38	-0.016	-0.038	-0.054	decrease	0.062	0.142	0.275	0.434	0.08	0.133	0.159	0.372	increase	0.143	0.107	-0.036	decrease	0.398	0.434	0.036	increase	0.301	0.361	0.06	increase
p_t5p	0.001	0.125	0.302	0.39	0.177	0.088	0.265	increase	0.002	0.057	0.061	0.18	0.055	0.004	0.119	0.178	increase	0.302	0.275	0.243	-0.027	-0.032	-0.059	decrease	0.02	0.061	0.123	0.302	0.041	0.062	0.179	0.282	increase	0.061	0.038	-0.023	decrease	0.368	0.302	-0.066	decrease	0.284	0.359	0.075	increase
p_t5p	0.01	0.264	0.429	0.53	0.165	0.101	0.266	increase	0.022	0.11	0.123	0.261	0.088	0.013	0.138	0.239	increase	0.429	0.385	0.343	-0.044	-0.042	-0.086	decrease	0.044	0.123	0.22	0.429	0.079	0.097	0.209	0.385	increase	0.123	0.068	-0.055	decrease	0.495	0.429	-0.066	decrease	0.384	0.487	0.103	increase
p_t5p	0.05	0.378	0.526	0.619	0.148	0.093	0.241	increase	0.084	0.19	0.214	0.389	0.106	0.024	0.175	0.305	increase	0.526	0.49	0.437	-0.036	-0.053	-0.089	decrease	0.105	0.214	0.358	0.526	0.109	0.144	0.168	0.421	increase	0.214	0.115	-0.099	decrease	0.612	0.526	-0.086	decrease	0.51	0.589	0.079	increase
p_ttest_asymptopic	0.001	0.597	0.423	0.211	-0.174	-0.212	-0.386	decrease	0.027	0.134	0.21	0.403	0.107	0.076	0.193	0.376	increase	0.423	0.402	0.38	-0.021	-0.022	-0.043	decrease	0.074	0.21	0.399	0.423	0.136	0.189	0.024	0.349	increase	0.21	0.021	-0.189	decrease	0.334	0.423	0.089	increase	0.549	0.666	0.117	increase
p_ttest_asymptopic	0.01	0.695	0.459	0.22	-0.236	-0.239	-0.475	decrease	0.046	0.212	0.313	0.487	0.166	0.101	0.174	0.441	increase	0.459	0.426	0.41	-0.033	-0.016	-0.049	decrease	0.107	0.313	0.512	0.459	0.206	0.199	-0.053	0.352	increase/decrease	0.313	0.041	-0.272	decrease	0.34	0.459	0.119	increase	0.631	0.75	0.119	increase
p_ttest_asymptopic	0.05	0.781	0.471	0.221	-0.31	-0.25	-0.56	decrease	0.094	0.3	0.43	0.552	0.206	0.13	0.122	0.458	increase	0.471	0.441	0.421	-0.03	-0.02	-0.05	decrease	0.161	0.429	0.607	0.471	0.268	0.178	-0.136	0.31	increase/decrease	0.429	0.073	-0.356	decrease	0.343	0.471	0.128	increase	0.696	0.81	0.114	increase
p_vt	0.001	0	0	0	0	0	0	no_change	0	0	0	0	0	0	0	0	no_change	0	0	0	0	0	0	no_change	0	0	0	0	0	0	0	0	no_change	0	0	0	no_change	0	0	0	no_change	0	0	0	no_change
p_vt	0.01	0	0	0	0	0	0	no_change	0	0	0	0	0	0	0	0	no_change	0	0	0	0	0	0	no_change	0	0	0	0	0	0	0	0	no_change	0	0	0	no_change	0	0	0	no_change	0	0	0	no_change
p_vt	0.05	0.212	0.158	0.089	-0.054	-0.069	-0.123	decrease	0.063	0.116	0.129	0.206	0.053	0.013	0.077	0.143	increase	0.158	0.164	0.149	0.006	-0.015	-0.009	increase/decrease	0.076	0.129	0.191	0.158	0.053	0.062	-0.033	0.082	increase/decrease	0.129	0.056	-0.073	decrease	0.18	0.158	-0.022	decrease	0.171	0.136	-0.035	decrease
p_wep	0.001	0.069	0.316	0.385	0.247	0.069	0.316	increase	0.008	0.057	0.043	0.107	0.049	-0.014	0.064	0.099	increase/decrease	0.316	0.267	0.234	-0.049	-0.033	-0.082	decrease	0.007	0.043	0.105	0.316	0.036	0.062	0.211	0.309	increase	0.043	0.014	-0.029	decrease	0.296	0.316	0.02	increase	0.28	0.381	0.101	increase
p_wep	0.01	0.22	0.503	0.568	0.283	0.065	0.348	increase	0.028	0.114	0.096	0.239	0.086	-0.018	0.143	0.211	increase/decrease	0.503	0.428	0.38	-0.075	-0.048	-0.123	decrease	0.03	0.096	0.218	0.503	0.066	0.122	0.285	0.473	increase	0.096	0.042	-0.054	decrease	0.489	0.503	0.014	increase	0.437	0.548	0.111	increase
p_wep	0.05	0.382	0.64	0.694	0.258	0.054	0.312	increase	0.092	0.198	0.2	0.421	0.106	0.002	0.221	0.329	increase	0.64	0.57	0.494	-0.07	-0.076	-0.146	decrease	0.076	0.2	0.375	0.64	0.124	0.175	0.265	0.564	increase	0.2	0.117	-0.083	decrease	0.617	0.64	0.023	increase	0.572	0.662	0.09	increase
p_wgscan_region	0.001	0.8	0.987	0.993	0.187	0.006	0.193	increase	0.035	0.48	0.7	0.968	0.445	0.22	0.268	0.933	increase	0.987	0.981	0.995	-0.006	0.014	0.008	decrease/increase	0.35	0.7	0.909	0.987	0.35	0.209	0.078	0.637	increase	0.699	0.236	-0.463	decrease	0.885	0.987	0.102	increase	0.87	0.852	-0.018	decrease
p_wgscan_region	0.01	0.874	0.993	0.996	0.119	0.003	0.122	increase	0.092	0.588	0.786	0.982	0.496	0.198	0.196	0.89	increase	0.993	0.996	0.995	0.003	-0.001	0.002	increase/decrease	0.432	0.786	0.951	0.993	0.354	0.165	0.042	0.561	increase	0.785	0.305	-0.48	decrease	0.945	0.993	0.048	increase	0.927	0.924	-0.003	decrease
p_wgscan_region	0.05	0.918	0.999	0.999	0.081	0	0.081	increase/no_change	0.175	0.692	0.843	0.987	0.517	0.151	0.144	0.812	increase	0.999	0.998	0.996	-0.001	-0.002	-0.003	decrease	0.517	0.843	0.973	0.999	0.326	0.13	0.026	0.482	increase	0.842	0.406	-0.436	decrease	0.978	0.999	0.021	increase	0.968	0.965	-0.003	decrease
p_wod01	0.001	0.113	0.089	0.112	-0.024	0.023	-0.001	decrease/increase	0.108	0.09	0.089	0.174	-0.018	-0.001	0.085	0.066	decrease/increase	0.089	0.097	0.109	0.008	0.012	0.02	increase	0.086	0.089	0.09	0.089	0.003	0.001	-0.001	0.003	increase/decrease	0.089	0.123	0.034	increase	0.094	0.089	-0.005	decrease	0.106	0.099	-0.007	decrease
p_wod01	0.01	0.134	0.123	0.135	-0.011	0.012	0.001	decrease/increase	0.134	0.122	0.119	0.198	-0.012	-0.003	0.079	0.064	decrease/increase	0.123	0.124	0.136	0.001	0.012	0.013	increase	0.116	0.119	0.119	0.123	0.003	0	0.004	0.007	increase/no_change	0.119	0.148	0.029	increase	0.118	0.123	0.005	increase	0.139	0.12	-0.019	decrease
p_wod01	0.05	0.171	0.159	0.167	-0.012	0.008	-0.004	decrease/increase	0.172	0.158	0.151	0.268	-0.014	-0.007	0.117	0.096	decrease/increase	0.159	0.152	0.183	-0.007	0.031	0.024	decrease/increase	0.156	0.151	0.157	0.159	-0.005	0.006	0.002	0.003	decrease/increase	0.151	0.175	0.024	increase	0.16	0.159	-0.001	decrease	0.186	0.149	-0.037	decrease
p_wod05	0.001	0.1	0.115	0.082	0.015	-0.033	-0.018	increase/decrease	0.126	0.093	0.09	0.188	-0.033	-0.003	0.098	0.062	decrease/increase	0.115	0.098	0.106	-0.017	0.008	-0.009	decrease/increase	0.107	0.09	0.079	0.115	-0.017	-0.011	0.036	0.008	decrease/increase	0.09	0.097	0.007	increase	0.111	0.115	0.004	increase	0.117	0.097	-0.02	decrease
p_wod05	0.01	0.126	0.137	0.103	0.011	-0.034	-0.023	increase/decrease	0.167	0.123	0.11	0.222	-0.044	-0.013	0.112	0.055	decrease/increase	0.137	0.117	0.131	-0.02	0.014	-0.006	decrease/increase	0.13	0.11	0.11	0.137	-0.02	0	0.027	0.007	decrease/no_change/increase	0.11	0.126	0.016	increase	0.132	0.137	0.005	increase	0.15	0.114	-0.036	decrease
p_wod05	0.05	0.163	0.175	0.128	0.012	-0.047	-0.035	increase/decrease	0.216	0.149	0.134	0.282	-0.067	-0.015	0.148	0.066	decrease/increase	0.175	0.153	0.16	-0.022	0.007	-0.015	decrease/increase	0.176	0.134	0.148	0.175	-0.042	0.014	0.027	-0.001	decrease/increase	0.134	0.165	0.031	increase	0.172	0.175	0.003	increase	0.191	0.157	-0.034	decrease
p_wss	0.001	0	0	0	0	0	0	no_change	0	0	0	0	0	0	0	0	no_change	0	0	0	0	0	0	no_change	0	0	0	0	0	0	0	0	no_change	0	0	0	no_change	0	0	0	no_change	0	0	0	no_change
p_wss	0.01	0	0	0	0	0	0	no_change	0	0	0	0	0	0	0	0	no_change	0	0	0	0	0	0	no_change	0	0	0	0	0	0	0	0	no_change	0	0	0	no_change	0	0	0	no_change	0	0	0	no_change
p_wss	0.05	0.133	0.051	0.031	-0.082	-0.02	-0.102	decrease	0.097	0.119	0.148	0.145	0.022	0.029	-0.003	0.048	increase/decrease	0.051	0.059	0.072	0.008	0.013	0.021	increase	0.076	0.148	0.142	0.051	0.072	-0.006	-0.091	-0.025	increase/decrease	0.148	0.058	-0.09	decrease	0.021	0.051	0.03	increase	0.099	0.086	-0.013	decrease
p_wst	0.001	0	0	0	0	0	0	no_change	0	0	0	0	0	0	0	0	no_change	0	0	0	0	0	0	no_change	0	0	0	0	0	0	0	0	no_change	0	0	0	no_change	0	0	0	no_change	0	0	0	no_change
p_wst	0.01	0	0	0	0	0	0	no_change	0	0	0	0	0	0	0	0	no_change	0	0	0	0	0	0	no_change	0	0	0	0	0	0	0	0	no_change	0	0	0	no_change	0	0	0	no_change	0	0	0	no_change
p_wst	0.05	0.083	0.064	0.064	-0.019	0	-0.019	decrease/no_change	0.048	0.053	0.056	0.073	0.005	0.003	0.017	0.025	increase	0.064	0.067	0.087	0.003	0.02	0.023	increase	0.045	0.056	0.066	0.064	0.011	0.01	-0.002	0.019	increase/decrease	0.056	0.031	-0.025	decrease	0.064	0.064	0	no_change	0.097	0.107	0.01	increase
p_wst_asymptopic	0.001	0.115	0.098	0.08	-0.017	-0.018	-0.035	decrease	0.073	0.019	0.021	0.007	-0.054	0.002	-0.014	-0.066	decrease/increase	0.098	0.094	0.085	-0.004	-0.009	-0.013	decrease	0.009	0.021	0.042	0.098	0.012	0.021	0.056	0.089	increase	0.021	0	-0.021	decrease	0.073	0.098	0.025	increase	0.082	0.022	-0.06	decrease
p_wst_asymptopic	0.01	0.178	0.199	0.146	0.021	-0.053	-0.032	increase/decrease	0.125	0.041	0.038	0.02	-0.084	-0.003	-0.018	-0.105	decrease	0.199	0.181	0.161	-0.018	-0.02	-0.038	decrease	0.017	0.038	0.081	0.199	0.021	0.043	0.118	0.182	increase	0.038	0	-0.038	decrease	0.152	0.199	0.047	increase	0.172	0.093	-0.079	decrease
p_wst_asymptopic	0.05	0.246	0.288	0.216	0.042	-0.072	-0.03	increase/decrease	0.204	0.094	0.065	0.048	-0.11	-0.029	-0.017	-0.156	decrease	0.288	0.271	0.239	-0.017	-0.032	-0.049	decrease	0.03	0.065	0.133	0.288	0.035	0.068	0.155	0.258	increase	0.065	0	-0.065	decrease	0.248	0.288	0.04	increase	0.296	0.234	-0.062	decrease
pBin_2wayIX_SKAT_MA	0.001	0.607	0.83	0.916	0.223	0.086	0.309	increase	0.052	0.233	0.288	0.559	0.181	0.055	0.271	0.507	increase	0.83	0.836	0.816	0.006	-0.02	-0.014	increase/decrease	0.118	0.289	0.514	0.83	0.171	0.225	0.316	0.712	increase	0.288	0.03	-0.258	decrease	0.91	0.83	-0.08	decrease	0.702	0.772	0.07	increase
pBin_2wayIX_SKAT_MA	0.01	0.729	0.907	0.954	0.178	0.047	0.225	increase	0.092	0.292	0.365	0.643	0.2	0.073	0.278	0.551	increase	0.907	0.898	0.9	-0.009	0.002	-0.007	decrease/increase	0.144	0.366	0.62	0.907	0.222	0.254	0.287	0.763	increase	0.365	0.047	-0.318	decrease	0.959	0.907	-0.052	decrease	0.792	0.85	0.058	increase
pBin_2wayIX_SKAT_MA	0.05	0.834	0.952	0.982	0.118	0.03	0.148	increase	0.15	0.345	0.45	0.728	0.195	0.105	0.278	0.578	increase	0.952	0.948	0.954	-0.004	0.006	0.002	decrease/increase	0.191	0.452	0.712	0.952	0.261	0.26	0.24	0.761	increase	0.45	0.066	-0.384	decrease	0.98	0.952	-0.028	decrease	0.861	0.913	0.052	increase
pBin_linear_IBS_SKAT_MA	0.001	0.623	0.839	0.919	0.216	0.08	0.296	increase	0.044	0.243	0.299	0.576	0.199	0.056	0.277	0.532	increase	0.839	0.844	0.83	0.005	-0.014	-0.009	increase/decrease	0.126	0.3	0.531	0.839	0.174	0.231	0.308	0.713	increase	0.299	0.025	-0.274	decrease	0.93	0.839	-0.091	decrease	0.726	0.816	0.09	increase
pBin_linear_IBS_SKAT_MA	0.01	0.733	0.911	0.96	0.178	0.049	0.227	increase	0.095	0.291	0.377	0.658	0.196	0.086	0.281	0.563	increase	0.911	0.909	0.915	-0.002	0.006	0.004	decrease/increase	0.148	0.378	0.63	0.911	0.23	0.252	0.281	0.763	increase	0.377	0.044	-0.333	decrease	0.967	0.911	-0.056	decrease	0.803	0.872	0.069	increase
pBin_linear_IBS_SKAT_MA	0.05	0.834	0.955	0.982	0.121	0.027	0.148	increase	0.149	0.366	0.463	0.746	0.217	0.097	0.283	0.597	increase	0.955	0.948	0.965	-0.007	0.017	0.01	decrease/increase	0.2	0.464	0.729	0.955	0.264	0.265	0.226	0.755	increase	0.463	0.063	-0.4	decrease	0.984	0.955	-0.029	decrease	0.867	0.934	0.067	increase
pBin_linear_SKATO_MA	0.001	0.608	0.836	0.914	0.228	0.078	0.306	increase	0.056	0.249	0.295	0.569	0.193	0.046	0.274	0.513	increase	0.836	0.838	0.824	0.002	-0.014	-0.012	increase/decrease	0.119	0.296	0.527	0.836	0.177	0.231	0.309	0.717	increase	0.295	0.014	-0.281	decrease	0.923	0.836	-0.087	decrease	0.726	0.813	0.087	increase
pBin_linear_SKATO_MA	0.01	0.706	0.894	0.947	0.188	0.053	0.241	increase	0.104	0.302	0.372	0.635	0.198	0.07	0.263	0.531	increase	0.894	0.899	0.897	0.005	-0.002	0.003	increase/decrease	0.193	0.373	0.616	0.894	0.18	0.243	0.278	0.701	increase	0.372	0.07	-0.302	decrease	0.963	0.894	-0.069	decrease	0.8	0.872	0.072	increase
pBin_linear_SKATO_MA	0.05	0.812	0.946	0.977	0.134	0.031	0.165	increase	0.169	0.353	0.448	0.715	0.184	0.095	0.267	0.546	increase	0.946	0.938	0.951	-0.008	0.013	0.005	decrease/increase	0.254	0.449	0.7	0.946	0.195	0.251	0.246	0.692	increase	0.448	0.128	-0.32	decrease	0.978	0.946	-0.032	decrease	0.853	0.926	0.073	increase
pBin_linear_weighted_SKATO_MA	0.001	0.693	0.926	0.983	0.233	0.057	0.29	increase	0.036	0.284	0.387	0.736	0.248	0.103	0.349	0.7	increase	0.926	0.934	0.957	0.008	0.023	0.031	increase	0.149	0.388	0.643	0.926	0.239	0.255	0.283	0.777	increase	0.387	0.073	-0.314	decrease	0.965	0.926	-0.039	decrease	0.804	0.861	0.057	increase
pBin_linear_weighted_SKATO_MA	0.01	0.805	0.965	0.991	0.16	0.026	0.186	increase	0.083	0.338	0.467	0.801	0.255	0.129	0.334	0.718	increase	0.965	0.966	0.98	0.001	0.014	0.015	increase	0.219	0.467	0.738	0.965	0.248	0.271	0.227	0.746	increase	0.466	0.138	-0.328	decrease	0.984	0.965	-0.019	decrease	0.869	0.916	0.047	increase
pBin_linear_weighted_SKATO_MA	0.05	0.891	0.986	0.996	0.095	0.01	0.105	increase	0.139	0.414	0.545	0.863	0.275	0.131	0.318	0.724	increase	0.986	0.986	0.99	0	0.004	0.004	no_change/increase	0.306	0.546	0.82	0.986	0.24	0.274	0.166	0.68	increase	0.544	0.226	-0.318	decrease	0.992	0.986	-0.006	decrease	0.92	0.956	0.036	increase
pBin_weighted_IBS_SKAT_MA	0.001	0.703	0.926	0.975	0.223	0.049	0.272	increase	0.031	0.287	0.396	0.742	0.256	0.109	0.346	0.711	increase	0.926	0.932	0.967	0.006	0.035	0.041	increase	0.162	0.397	0.67	0.926	0.235	0.273	0.256	0.764	increase	0.396	0.094	-0.302	decrease	0.968	0.926	-0.042	decrease	0.795	0.857	0.062	increase
pBin_weighted_IBS_SKAT_MA	0.01	0.821	0.964	0.988	0.143	0.024	0.167	increase	0.075	0.353	0.476	0.822	0.278	0.123	0.346	0.747	increase	0.964	0.972	0.984	0.008	0.012	0.02	increase	0.2	0.477	0.761	0.964	0.277	0.284	0.203	0.764	increase	0.475	0.133	-0.342	decrease	0.983	0.964	-0.019	decrease	0.869	0.92	0.051	increase
pBin_weighted_IBS_SKAT_MA	0.05	0.896	0.987	0.994	0.091	0.007	0.098	increase	0.144	0.423	0.561	0.866	0.279	0.138	0.305	0.722	increase	0.987	0.991	0.993	0.004	0.002	0.006	increase	0.262	0.562	0.832	0.987	0.3	0.27	0.155	0.725	increase	0.56	0.19	-0.37	decrease	0.995	0.987	-0.008	decrease	0.924	0.959	0.035	increase
pBin_weighted_quadratic_SKAT_ERA	0.001	0.609	0.83	0.914	0.221	0.084	0.305	increase	0.042	0.235	0.285	0.558	0.193	0.05	0.273	0.516	increase	0.83	0.832	0.816	0.002	-0.016	-0.014	increase/decrease	0.119	0.286	0.51	0.83	0.167	0.224	0.32	0.711	increase	0.285	0.022	-0.263	decrease	0.916	0.83	-0.086	decrease	0.701	0.784	0.083	increase
pBin_weighted_quadratic_SKAT_ERA	0.01	0.728	0.904	0.951	0.176	0.047	0.223	increase	0.093	0.292	0.359	0.643	0.199	0.067	0.284	0.55	increase	0.904	0.898	0.898	-0.006	0	-0.006	decrease/no_change	0.143	0.36	0.614	0.904	0.217	0.254	0.29	0.761	increase	0.359	0.044	-0.315	decrease	0.96	0.904	-0.056	decrease	0.796	0.852	0.056	increase
pBin_weighted_quadratic_SKAT_ERA	0.05	0.831	0.953	0.983	0.122	0.03	0.152	increase	0.146	0.348	0.448	0.733	0.202	0.1	0.285	0.587	increase	0.953	0.948	0.954	-0.005	0.006	0.001	decrease/increase	0.19	0.45	0.712	0.953	0.26	0.262	0.241	0.763	increase	0.448	0.065	-0.383	decrease	0.98	0.953	-0.027	decrease	0.863	0.917	0.054	increase
robust_burden	0.001	0.212	0.404	0.487	0.192	0.083	0.275	increase	0.015	0.086	0.109	0.227	0.071	0.023	0.118	0.212	increase	0.404	0.373	0.34	-0.031	-0.033	-0.064	decrease	0.06	0.132	0.193	0.384	0.072	0.061	0.191	0.324	increase	0.112	0.025	-0.087	decrease	0.336	0.404	0.068	increase	0.245	0.234	-0.011	decrease
robust_burden	0.01	0.3	0.518	0.613	0.218	0.095	0.313	increase	0.034	0.129	0.149	0.314	0.095	0.02	0.165	0.28	increase	0.518	0.466	0.429	-0.052	-0.037	-0.089	decrease	0.079	0.169	0.276	0.512	0.09	0.107	0.236	0.433	increase	0.151	0.056	-0.095	decrease	0.456	0.518	0.062	increase	0.348	0.339	-0.009	decrease
robust_burden	0.05	0.421	0.628	0.708	0.207	0.08	0.287	increase	0.067	0.182	0.209	0.428	0.115	0.027	0.219	0.361	increase	0.628	0.565	0.528	-0.063	-0.037	-0.1	decrease	0.106	0.229	0.386	0.63	0.123	0.157	0.244	0.524	increase	0.215	0.124	-0.091	decrease	0.561	0.628	0.067	increase	0.49	0.461	-0.029	decrease
robust_SKAT	0.001	0.645	0.91	0.979	0.265	0.069	0.334	increase	0.049	0.257	0.383	0.761	0.208	0.126	0.378	0.712	increase	0.91	0.935	0.951	0.025	0.016	0.041	increase	0.176	0.382	0.639	0.9	0.206	0.257	0.261	0.724	increase	0.365	0.078	-0.287	decrease	0.968	0.91	-0.058	decrease	0.772	0.781	0.009	increase
robust_SKAT	0.01	0.759	0.951	0.992	0.192	0.041	0.233	increase	0.099	0.315	0.455	0.818	0.216	0.14	0.363	0.719	increase	0.951	0.963	0.978	0.012	0.015	0.027	increase	0.218	0.458	0.72	0.946	0.24	0.262	0.226	0.728	increase	0.434	0.117	-0.317	decrease	0.981	0.951	-0.03	decrease	0.854	0.871	0.017	increase
robust_SKAT	0.05	0.848	0.98	0.995	0.132	0.015	0.147	increase	0.128	0.381	0.545	0.872	0.253	0.164	0.327	0.744	increase	0.98	0.983	0.989	0.003	0.006	0.009	increase	0.26	0.533	0.805	0.971	0.273	0.272	0.166	0.711	increase	0.529	0.185	-0.344	decrease	0.995	0.98	-0.015	decrease	0.923	0.927	0.004	increase
robust_SKATO	0.001	0.643	0.915	0.983	0.272	0.068	0.34	increase	0.042	0.247	0.376	0.751	0.205	0.129	0.375	0.709	increase	0.915	0.935	0.95	0.02	0.015	0.035	increase	0.167	0.376	0.629	0.91	0.209	0.253	0.281	0.743	increase	0.352	0.075	-0.277	decrease	0.966	0.915	-0.051	decrease	0.759	0.779	0.02	increase
robust_SKATO	0.01	0.752	0.958	0.994	0.206	0.036	0.242	increase	0.086	0.306	0.431	0.819	0.22	0.125	0.388	0.733	increase	0.958	0.965	0.977	0.007	0.012	0.019	increase	0.213	0.45	0.718	0.948	0.237	0.268	0.23	0.735	increase	0.427	0.115	-0.312	decrease	0.982	0.958	-0.024	decrease	0.856	0.871	0.015	increase
robust_SKATO	0.05	0.849	0.979	0.998	0.13	0.019	0.149	increase	0.132	0.374	0.529	0.864	0.242	0.155	0.335	0.732	increase	0.979	0.982	0.985	0.003	0.003	0.006	increase	0.254	0.529	0.799	0.979	0.275	0.27	0.18	0.725	increase	0.513	0.186	-0.327	decrease	0.997	0.979	-0.018	decrease	0.922	0.932	0.01	increase
V2_Excalibur	0.001	0.831	0.959	0.992	0.128	0.033	0.161	increase	0.069	0.358	0.499	0.883	0.289	0.141	0.384	0.814	increase	0.959	0.974	0.98	0.015	0.006	0.021	increase	0.23	0.508	0.752	0.949	0.278	0.244	0.197	0.719	increase	0.485	0.088	-0.397	decrease	0.976	0.959	-0.017	decrease	0.886	0.916	0.03	increase
V2_Excalibur	0.01	0.89	0.981	0.996	0.091	0.015	0.106	increase	0.113	0.434	0.578	0.928	0.321	0.144	0.35	0.815	increase	0.981	0.986	0.991	0.005	0.005	0.01	increase	0.273	0.594	0.825	0.973	0.321	0.231	0.148	0.7	increase	0.563	0.129	-0.434	decrease	0.99	0.981	-0.009	decrease	0.936	0.945	0.009	increase
V2_Excalibur	0.05	0.939	0.997	0.999	0.058	0.002	0.06	increase	0.17	0.53	0.681	0.97	0.36	0.151	0.289	0.8	increase	0.997	0.996	0.998	-0.001	0.002	0.001	decrease/increase	0.349	0.694	0.908	0.995	0.345	0.214	0.087	0.646	increase	0.667	0.164	-0.503	decrease	0.999	0.997	-0.002	decrease	0.974	0.986	0.012	increase
