# Supplementary material for: Excalibur: A new ensemble method based on an optimal combination of aggregation tests for rare-variant association testing for sequencing data
Source: PLoS Comput Biol. 2023 Sep 14;19(9):e1011488. doi: 10.1371/journal.pcbi.1011488 (PMC10522036; doi:10.1371/journal.pcbi.1011488)
Supplement: S11 Table — Empirical power at nominal level α = 0.05 for the cohort size scenario (see S8 Table) for our 4 ensemble methods and 59 state-of-the-art methods. Evolution of empirical power: the difference between two experiments. For example, column 100_200 is the difference in power in between column 200 and 100. Column total: the sum of evolution of empirical power. Column evolution: the direction of change in power. (XLSX) [file pcbi.1011488.s023.xlsx]

## Sheet: Feuil1
		Cohort size				Evolution of empirical power
	Test	100	500	1000	5000	100_500	500_1000	1000_5000	Total	Evolution
Ensemble methods	Excalibur_baseline	0.232	0.692	0.83	0.981	0.46	0.138	0.151	0.749	increase
	GoodTypeI_Excalibur	0.146	0.485	0.629	0.961	0.339	0.144	0.332	0.815	increase
	Excalibur	0.16	0.523	0.674	0.971	0.363	0.151	0.297	0.811	increase
	V2_Excalibur	0.17	0.53	0.681	0.97	0.36	0.151	0.289	0.8	increase
State-of-the-art methods	robust_burden	0.067	0.182	0.209	0.428	0.115	0.027	0.219	0.361	increase
	robust_SKAT	0.128	0.381	0.545	0.872	0.253	0.164	0.327	0.744	increase
	robust_SKATO	0.132	0.374	0.529	0.864	0.242	0.155	0.335	0.732	increase
	p_linear_liu_burden	0.094	0.202	0.202	0.247	0.108	0	0.045	0.153	increase/no_change
	p_linear_weighted_liumod_burden	0.089	0.235	0.268	0.419	0.146	0.033	0.151	0.33	increase
	p_linear_davies_skat	0.142	0.366	0.464	0.74	0.224	0.098	0.276	0.598	increase
	p_linear_weighted_davies_skat	0.138	0.425	0.565	0.863	0.287	0.14	0.298	0.725	increase
	pBin_linear_IBS_SKAT_MA	0.149	0.366	0.463	0.746	0.217	0.097	0.283	0.597	increase
	pBin_weighted_IBS_SKAT_MA	0.144	0.423	0.561	0.866	0.279	0.138	0.305	0.722	increase
	pBin_2wayIX_SKAT_MA	0.15	0.345	0.45	0.728	0.195	0.105	0.278	0.578	increase
	pBin_weighted_quadratic_SKAT_ERA	0.146	0.348	0.448	0.733	0.202	0.1	0.285	0.587	increase
	pBin_linear_SKATO_MA	0.169	0.353	0.448	0.715	0.184	0.095	0.267	0.546	increase
	pBin_linear_weighted_SKATO_MA	0.139	0.414	0.545	0.863	0.275	0.131	0.318	0.724	increase
	p_ascore	0.089	0.133	0.153	0.113	0.044	0.02	-0.04	0.024	increase/decrease
	p_ascore_ord	0.075	0.101	0.113	0.047	0.026	0.012	-0.066	-0.028	increase/decrease
	p_assu	0.09	0.083	0.095	0.072	-0.007	0.012	-0.023	-0.018	decrease/increase
	p_assu_ord	0.066	0.132	0.097	0.067	0.066	-0.035	-0.03	0.001	increase/decrease
	p_asum	0.079	0.086	0.118	0.102	0.007	0.032	-0.016	0.023	increase/decrease
	p_asum_ord	0.11	0.125	0.13	0.069	0.015	0.005	-0.061	-0.041	increase/decrease
	p_bst	0.101	0.102	0.108	0.102	0.001	0.006	-0.006	0.001	increase/decrease
	p_calpha	0.071	0.089	0.102	0.077	0.018	0.013	-0.025	0.006	increase/decrease
	p_calpha_asymptopic	0.1	0.165	0.179	0.219	0.065	0.014	0.04	0.119	increase
	p_carv_hard	0.048
	p_carv_variable	0.029	0.001			-0.028			-0.028	decrease/NA
	p_carv_stepup	0.156	0.138	0.114	0.032	-0.018	-0.024	-0.082	-0.124	decrease
	p_cast_fisher	0.065	0.186	0.233	0.435	0.121	0.047	0.202	0.37	increase
	p_cast_chisq	0.065	0.186	0.232	0.435	0.121	0.046	0.203	0.37	increase
	p_cmat	0.06	0.091	0.097	0.131	0.031	0.006	0.034	0.071	increase
	p_cmc	0.096	0.053	0.069	0.112	-0.043	0.016	0.043	0.016	decrease/increase
	p_rbt	0.121	0.123	0.065		0.002	-0.058		-0.056	increase/decrease/NA
	p_rvt1	0.089	0.219	0.246	0.405	0.13	0.027	0.159	0.316	increase
	p_rvt2	0.09	0.201	0.221	0.429	0.111	0.02	0.208	0.339	increase
	p_rwas	0.06	0.085	0.104	0.289	0.025	0.019	0.185	0.229	increase
	p_score	0.111	0.123	0.13	0.073	0.012	0.007	-0.057	-0.038	increase/decrease
	p_score_asymptopic	0.082	0.34	0.45	0.56	0.258	0.11	0.11	0.478	increase
	p_ssu	0.085	0.108	0.111	0.095	0.023	0.003	-0.016	0.01	increase/decrease
	p_ssu_asymptopic	0.152	0.271	0.291	0.384	0.119	0.02	0.093	0.232	increase
	p_ssuw	0.099	0.096	0.14	0.09	-0.003	0.044	-0.05	-0.009	decrease/increase
	p_ssuw_asymptopic	0.102	0.285	0.429	0.549	0.183	0.144	0.12	0.447	increase
	p_ttest_asymptopic	0.094	0.3	0.43	0.552	0.206	0.13	0.122	0.458	increase
	p_vt	0.063	0.116	0.129	0.206	0.053	0.013	0.077	0.143	increase
	p_wss	0.097	0.119	0.148	0.145	0.022	0.029	-0.003	0.048	increase/decrease
	p_wst	0.048	0.053	0.056	0.073	0.005	0.003	0.017	0.025	increase
	p_wst_asymptopic	0.204	0.094	0.065	0.048	-0.11	-0.029	-0.017	-0.156	decrease
	p_catt	0.011	0.049	0.047	0.099	0.038	-0.002	0.052	0.088	increase/decrease
	p_KAT	0.198	0.313	0.371	0.357	0.115	0.058	-0.014	0.159	increase/decrease
	p_SKATplus	0.134	0.212	0.275	0.308	0.078	0.063	0.033	0.174	increase
	p_wgscan_region	0.175	0.692	0.843	0.987	0.517	0.151	0.144	0.812	increase
	p_rebet	0.004	0.087	0.073	0.072	0.083	-0.014	-0.001	0.068	increase/decrease
	p_pcr	0.183	0.428	0.575	0.939	0.245	0.147	0.364	0.756	increase
	p_rr	0	0	0	0	0	0	0	0	no_change
	p_spls	0.203	0.475	0.626	0.955	0.272	0.151	0.329	0.752	increase
	p_t1p	0.035	0.098	0.143	0.367	0.063	0.045	0.224	0.332	increase
	p_t5p	0.084	0.19	0.214	0.389	0.106	0.024	0.175	0.305	increase
	p_wep	0.092	0.198	0.2	0.421	0.106	0.002	0.221	0.329	increase
	p_score_vtp	0.081	0.266	0.293	0.725	0.185	0.027	0.432	0.644	increase
	p_wod01	0.172	0.158	0.151	0.268	-0.014	-0.007	0.117	0.096	decrease/increase
	p_wod05	0.216	0.149	0.134	0.282	-0.067	-0.015	0.148	0.066	decrease/increase
	p_ada	0.078	0.398	0.588	0.95	0.32	0.19	0.362	0.872	increase
