# Supplementary material for: Excalibur: A new ensemble method based on an optimal combination of aggregation tests for rare-variant association testing for sequencing data
Source: PLoS Comput Biol. 2023 Sep 14;19(9):e1011488. doi: 10.1371/journal.pcbi.1011488 (PMC10522036; doi:10.1371/journal.pcbi.1011488)
Supplement: S12 Table — Total evolution of empirical power and type I error for our 4 ensemble methods and 59 state-of-the-art methods at nominal level α = 0.05 for seven scenarios. Prop case: evolution of power given the evolution of proportion of cases in the cohort, based on empirical power ID n°14, n°11 and n°15 (Tables 1 and S5) and based on type I error ID n°6, n°3 and n°7 (Tables 1 and S3). Cohort size: evolution of power given the evolution of cohort size, based on empirical power ID n°6, n°7, n°8 and n°9 (Tables 1 and S5) and based on type I error ID n°1, n°2, n°3 and n°4 (Tables 1 and S3). % protective: evolution of power given the evolution of proportion of protective variants, based on empirical power ID n°11, n°12 and n°13 (Tables 1 and S5). % causal: evolution of power given the evolution of proportion of causal variants, based on empirical power ID n°2, n°3, n°4 and n°5 (Tables 1 and S5). Kind of variant: evolution of power given the inclusion of only rare variants versus rare and common variants, based on empirical power ID n°18 and n°10 (Tables 1 and S5) and based on type I error ID n°4 and n°5 (Tables 1 and S3). causal MAF cutoff: evolution of power given the evolution of causal MAF cutoff, based on empirical power ID n°1 and n°11 (Tables 1 and S5). Region size: evolution of power given the evolution of region size, based on empirical power ID n°17 and n°16 (Tables 1 and S5) and based on type I error ID n°8, n°3 and n°9 (Tables 1 and S3). For example, Excalibur_baseline (see column Test) has an increase of power of 0.056 when increasing proportion of cases / controls (see column Prop case). This comes from the total_evol column (see S10 Table column total_evol for 1. Proportion case/control for Excalibur_baseline at alpha 0.05). (XLSX) [file pcbi.1011488.s024.xlsx]

## Sheet: Feuil1
		Empirical power							Type I error
	Experiment ID	14-11-15	6-8-9-7	2013-12-11	2-3-4-5	18-10	1-11	17-16	6-3-7	1-3-4-2	4-5	8-3-9
	Test	Prop case	Cohort size	% protective	% causal	Kind of variant	Causal MAF cutoff	Region size	Prop case	Cohort size	Kind of variant	Region size
Ensemble methods	Excalibur_baseline	0.019	0.749	0	0.508	-0.475	0	0	0.0290098	-0.21979	-0.0236	0.06
	GoodTypeI_Excalibur	0.069	0.815	0.002	0.695	-0.462	-0.004	0.015	-0.0002	0.0064	-0.0069	0.0012
	Excalibur	0.065	0.811	0.002	0.657	-0.498	-0.003	0.011	0.0003	0.0012	-0.0051	0.006
	V2_Excalibur	0.06	0.8	0.001	0.646	-0.503	-0.002	0.012	-0.0014	0.0022	-0.0069	0.0072
State-of-the-art methods	robust_burden	0.287	0.361	-0.1	0.524	-0.091	0.067	-0.029	0	0	0	0
	robust_SKAT	0.147	0.744	0.009	0.711	-0.344	-0.015	0.004	0	0	0	0
	robust_SKATO	0.149	0.732	0.006	0.725	-0.327	-0.018	0.01	0	0	0	0
	p_linear_liu_burden	0.127	0.153	-0.004	0.341	-0.044	0.054	0.068	0.0389949	0.515051	0.2245	0.0173835
	p_linear_weighted_liumod_burden	0.227	0.33	-0.116	0.49	-0.01	0.142	0.042	-0.00829482	0.687984	0.0565052	0.0491597
	p_linear_davies_skat	0.151	0.598	0.006	0.69	-0.294	-0.028	0.067	0.039		0.2248	0.0168
	p_linear_weighted_davies_skat	0.101	0.725	0.006	0.658	-0.253	-0.007	0.039	-0.00829482	0.6933	0.0565052	0.0490076
	pBin_linear_IBS_SKAT_MA	0.148	0.597	0.01	0.755	-0.4	-0.029	0.067	0.0138742	0.0127252	-0.00676837	-0.0399901
	pBin_weighted_IBS_SKAT_MA	0.098	0.722	0.006	0.725	-0.37	-0.008	0.035	-0.0122335	0.0405131	-0.0100719	-0.0357782
	pBin_2wayIX_SKAT_MA	0.148	0.578	0.002	0.761	-0.384	-0.028	0.052	0.00500651	-0.000387548	-0.00773674	-0.0323178
	pBin_weighted_quadratic_SKAT_ERA	0.152	0.587	0.001	0.763	-0.383	-0.027	0.054	0.00280426	0.0109389	-0.00766645	-0.0312551
	pBin_linear_SKATO_MA	0.165	0.546	0.005	0.692	-0.32	-0.032	0.073	0.039	0.5477	0.17999	0.0152
	pBin_linear_weighted_SKATO_MA	0.105	0.724	0.004	0.68	-0.318	-0.006	0.036	-0.00829482	0.4395	0.0783476	0.0409246
	p_ascore	-0.11	0.024	-0.017	-0.053	-0.075	0.025	-0.007	-0.00133308	-0.00374575	0.011188	0.00381108
	p_ascore_ord	-0.071	-0.028	-0.003	-0.088	-0.044	0.013	-0.017	-0.00173747	-0.0161844	-0.0114532	0.00586155
	p_assu	-0.057	-0.018	0.008	-0.019	-0.041	0.025	-0.017	-0.00812282	-0.00229726	-0.0025133	-0.00331381
	p_assu_ord	-0.2	0.001	-0.005	0.021	-0.03	0	0.051	-0.00545785	-0.00830976	0.00440522	0.00578141
	p_asum	-0.082	0.023	-0.002	0.024	-0.072	-0.026	0.014	-0.00522829	0.00198586	0.00619009	0.00534195
	p_asum_ord	-0.06	-0.041	0.007	-0.089	-0.052	0.009	0.005	0.00374283	-0.00544428	0.00819503	0.00351748
	p_bst	-0.063	0.001	-0.007	0.027	-0.06	0.054	-0.023	0.00188976	-0.00328918	-0.0186611	-0.00284749
	p_calpha	-0.053	0.006	-0.014	0.027	-0.075	0.05	-0.013	-0.00110286	-0.0024996	-0.0180287	-0.00359146
	p_calpha_asymptopic	-0.216	0.119	-0.016	0.183	-0.163	0.06	-0.016	-0.00399763	-0.0193733	-0.0172028	0.0175
	p_carv_hard								0	0.9743	-0.0492611	0.286719
	p_carv_variable		-0.028							0
	p_carv_stepup	-0.063	-0.124	-0.004	-0.114	0.027	0.009	-0.008	0.0299855	-0.00636728	-0.0810677	-0.00123183
	p_cast_fisher	0.382	0.37	-0.126	0.589	-0.135	0.301	-0.049	0.000108762		-0.0273047	0.00292005
	p_cast_chisq	0.383	0.37	-0.126	0.589	-0.135	0.301	-0.049	-0.0026	0.0157	-0.0276	0.00329638
	p_cmat	-0.026	0.071	-0.03	0.102	-0.043	-0.002	-0.01	-0.0142357	0.00443935	-0.0374332	-0.0304509
	p_cmc	0.003	0.016	-0.015	0.03	-0.024	0.071	-0.012	-0.00291935		-0.00757779	0.000503625
	p_rbt	-0.079	-0.056	0.003	-0.039			-0.001	0.00221191	-0.0426133	-0.0403797	0.00170198
	p_rvt1	0.257	0.316	-0.124	0.548	-0.136	0.248	0.031	0	0.0123964	-0.0286	0.00429534
	p_rvt2	0.312	0.339	-0.153	0.544	-0.112	0.237	-0.047	0.0016	-0.0015	-0.0313	0.00219529
	p_rwas	0.351	0.229	-0.063	0.353	0.014	0.033	0.077	-0.0190476	-0.0195	-0.0322892	-0.0243719
	p_score	-0.076	-0.038	0	-0.075	-0.057	0.01	-0.026	0.00527177	0.00209836	-0.00508081	0.000524625
	p_score_asymptopic	-0.609	0.478	-0.043	0.327	-0.354	0.103	0.129	0.0033	0.0048958	-0.0227	-0.0193
	p_ssu	-0.058	0.01	0.006	0.009	-0.066	0.049	-0.032	-0.000963843	0.0317975	-0.0131553	-0.00270323
	p_ssu_asymptopic	-0.165	0.232	-0.039	0.355	-0.232	-0.041	0.137	-0.0009	0.0061943	-0.0231	-0.0022
	p_ssuw	-0.065	-0.009	-0.007	-0.073	-0.091	0.013	-0.015	-0.00135002	-0.00406267	-0.0120741	0.000562546
	p_ssuw_asymptopic	-0.568	0.447	-0.025	0.273	-0.354	0.086	-0.097	0.00189081	0.00212929	-0.0105232	-0.0161156
	p_ttest_asymptopic	-0.56	0.458	-0.05	0.31	-0.356	0.128	0.114	0.0032	0.0277617	-0.013	-0.0259
	p_vt	-0.123	0.143	-0.009	0.082	-0.073	-0.022	-0.035	0.0209243	0.0399151	-0.0334789	0.00419193
	p_wss	-0.102	0.048	0.021	-0.025	-0.09	0.03	-0.013	0.00149595	-5.89e-05	0.00758995	-0.00295852
	p_wst	-0.019	0.025	0.023	0.019	-0.025	0	0.01	0.00213123	0.000821302	0.0006228	-0.00220488
	p_wst_asymptopic	-0.03	-0.156	-0.049	0.258	-0.065	0.04	-0.062	0.0011	-0.0385469	-0.0032	-0.0511
	p_catt	0.103	0.088	-0.009	0.153	-0.046	-0.007	-0.027	0.0004	-0.1502	-0.001	-0.0006
	p_KAT	-0.337	0.159	0.018	0.028	-0.243	0.13	-0.079	-0.0075	0.0224	0.0475	0.0385
	p_SKATplus	-0.276	0.174	-0.018	0.208	-0.21	0.127	-0.053	0.00181266	-0.0172943	-0.00393193	-0.0130931
	p_wgscan_region	0.081	0.812	-0.003	0.482	-0.436	0.021	-0.003	0.0008	0.0398999	0.0265	-0.0229072
	p_rebet	0.058	0.068	0.004	0.168	-0.032	0.054	0.162	-0.00595238	-0.0536	-0.00240964	-0.000463034
	p_pcr	0.08	0.756	0.004	0.748	-0.408	-0.007	0.041	-0.6544	-0.0053	0.0001	0.0594
	p_rr	0	0	0.064	0	0	0	0	0	-0.4592	0	0
	p_spls	0.076	0.752	0.003	0.69	-0.443	-0.006	0.031	0.0289683	0.0505	-0.0414458	-0.0224939
	p_t1p	0.257	0.332	-0.054	0.372	-0.036	0.036	0.06	-0.0013	0.0052	-0.0104	0.0085
	p_t5p	0.241	0.305	-0.089	0.421	-0.099	-0.086	0.079	-0.0008	0.0231	-0.0089	0.0002
	p_wep	0.312	0.329	-0.146	0.564	-0.083	0.023	0.09	0.0037	0.0133	-0.0079	-0.0017
	p_score_vtp	0.399	0.644	-0.108	0.73	-0.161	-0.008	0.041	0.0013	0.0021	-0.0066	0.0012
	p_wod01	-0.004	0.096	0.024	0.003	0.024	-0.001	-0.037	-0.006	0.2204	0.0339	-0.0159
	p_wod05	-0.035	0.066	-0.015	-0.001	0.031	0.003	-0.034	-0.00157228	0.0727337	0.0192396	0.0099969
	p_ada	0.144	0.872	-0.009	0.751	-0.412	0.012	0.029	-0.0007	-0.127073	-0.0169	0.00099506
