# Supplementary material for: Excalibur: A new ensemble method based on an optimal combination of aggregation tests for rare-variant association testing for sequencing data
Source: PLoS Comput Biol. 2023 Sep 14;19(9):e1011488. doi: 10.1371/journal.pcbi.1011488 (PMC10522036; doi:10.1371/journal.pcbi.1011488)
Supplement: S13 Table — Computational time of our 4 ensemble methods and 59 state-of-the-art tests, based on 18,000 empirical power simulations. The average, minimum and maximum computational time are given in seconds. Best: minimal time needed to perform 20,000 genetic regions based on the minimum computational time, given in hours. Worst: maximal time needed to perform 20,000 genetic regions based on the maximum computational time, given in hours. The laste 18 columns show the average computational time for each empirical power experiment ID (see Table 1), in seconds. (XLSX) [file pcbi.1011488.s025.xlsx]

## Sheet: Sheet1
							Average computational time per empirical power experiment ID (in seconds)
	Test	Average (in seconds)	Min (in seconds)	Max (in seconds)	Best (in hours)	Worst (in hours)	1	2	3	4	5	6	7	8	9	10	11	12	13	14	15	16	17	18
Ensemble methods	Excalibur_baseline	60.6038	14.3819	225.005	79.8995	1250.03	71.1927	57.2783	56.3323	55.9676	55.6117	18.5442	119.677	33.5599	53.6045	54.9763	56.4456	57.2987	64.5154	39.883	131.285	68.2746	40.3848	56.8639
	GoodTypeI_Excalibur	23.8036	7.02988	73.1356	39.0549	406.309	28.9499	23.4502	23.0099	22.7828	22.6004	10.517	18.6326	19.0383	22.0617	21.7311	22.8692	23.2441	26.1191	22.9911	31.2882	43.8684	22.1313	23.1795
	Excalibur	31.5286	10.4419	82.4971	58.0105	458.317	38.3482	30.8779	30.3122	30.0036	29.7586	14.2155	30.8061	24.2145	29.0913	30.143	30.1484	30.6476	34.533	29.4726	43.5483	52.0068	28.7697	30.6171
	V2_Excalibur	29.1936	9.8629	79.0831	54.7939	439.351	35.7138	28.7711	28.2159	27.93	27.7001	13.5382	23.9284	22.9409	27.017	28.3541	28.0641	28.531	32.1713	28.0878	39.4986	49.6447	26.9292	28.4489
State-of-the-art methods	robust_burden	0.225705	0.162802	0.525047	0.904454	2.91693	0.23112	0.213818	0.216408	0.219735	0.223481	0.210868	0.278055	0.215648	0.218606	0.21094	0.223932	0.225971	0.228179	0.224972	0.226593	0.244005	0.225455	0.217618
	robust_SKAT	0.205544	0.14474	0.479928	0.80411	2.66627	0.211344	0.196192	0.198751	0.201938	0.202928	0.190839	0.260517	0.192005	0.200466	0.194828	0.205708	0.208488	0.209143	0.20664	0.209052	0.204984	0.199431	0.200255
	robust_SKATO	0.223851	0.137908	2.65642	0.766155	14.7579	0.223875	0.215834	0.222829	0.222455	0.216013	0.205299	0.279733	0.21816	0.225376	0.21567	0.217687	0.220028	0.220521	0.229733	0.218539	0.228526	0.21599	0.226695
	p_linear_liu_burden	0.173632	0.00898504	1.7687	0.0499169	9.82609	0.175256	0.122572	0.120571	0.121197	0.120284	0.0107437	1.00818	0.0714593	0.139691	0.174549	0.122062	0.12284	0.134595	0.0555205	0.327075	0.0798165	0.069958	0.147417
	p_linear_weighted_liumod_burden	0.177012	0.0089848	1.52925	0.0499156	8.49586	0.175403	0.125191	0.124998	0.13004	0.125436	0.0115771	1.03667	0.0715591	0.139326	0.176008	0.125453	0.126896	0.139769	0.0557759	0.327257	0.0836028	0.0697463	0.148373
	p_linear_davies_skat	0.508634	0.0159988	1.618	0.0888824	8.9889	0.632975	0.499074	0.501875	0.510508	0.509548	0.0299159	1.18184	0.236934	0.488289	0.48134	0.516753	0.517699	0.575145	0.217344	1.04398	0.439356	0.253801	0.519041
	p_linear_weighted_davies_skat	0.506982	0.0160022	1.93754	0.088901	10.7641	0.63517	0.507271	0.512395	0.51173	0.516858	0.029818	1.08509	0.235876	0.491166	0.486669	0.520802	0.527541	0.581033	0.229826	1.04475	0.43875	0.253489	0.522075
	pBin_linear_IBS_SKAT_MA	3.74011	0.00400019	18.6242	0.0222233	103.468	3.80355	3.0679	3.04064	3.02308	3.02531	0.00726604	15.5496	0.324497	2.81075	3.74821	3.07687	3.11599	3.46924	0.22518	15.1925	0.440031	0.362965	3.03342
	pBin_weighted_IBS_SKAT_MA	3.74716	0.0040009	19.1597	0.0222272	106.443	3.80808	3.07473	3.03096	3.03829	3.01898	0.00702391	15.7494	0.324137	2.79949	3.71951	3.08123	3.12375	3.48383	0.226351	15.2132	0.438227	0.362181	3.0259
	pBin_2wayIX_SKAT_MA	3.81288	0.00498796	19.2389	0.0277109	106.883	3.82815	3.10191	3.04483	3.05421	3.04887	0.00731708	16.3771	0.329654	2.82198	3.7481	3.10912	3.1529	3.49936	0.228848	15.4017	0.445651	0.367943	3.04631
	pBin_weighted_quadratic_SKAT_ERA	3.68143	0.00399995	17.8912	0.0222219	99.3955	3.77289	3.06637	3.0051	3.00343	2.99668	0.00672993	14.714	0.321482	2.78155	3.70264	3.05513	3.10484	3.44645	0.222733	15.2753	0.429207	0.358909	3.00745
	pBin_linear_SKATO_MA	1.31169	0.043	4.54482	0.238889	25.249	1.60133	1.25083	1.26254	1.27913	1.28796	0.0879113	3.25406	0.584884	1.25226	1.10265	1.30332	1.32633	1.46444	0.606113	2.66374	1.24701	0.661242	1.31909
	pBin_linear_weighted_SKATO_MA	1.30045	0.0420001	4.58615	0.233334	25.4786	1.75663	1.20501	1.28779	1.313	1.3193	0.089374	2.68141	0.581976	1.30432	1.10781	1.34075	1.34906	1.49662	0.608426	2.62722	1.22646	0.692524	1.38026
	p_ascore	0.166461	0.043005	0.824001	0.238917	4.57778	0.209223	0.170528	0.182822	0.182067	0.171431	0.0723349	0.225098	0.14309	0.163498	0.204975	0.177138	0.179668	0.214579	0.170737	0.207001	0.351117	0.159079	0.174601
	p_ascore_ord	0.153054	0.041997	0.783002	0.233316	4.35001	0.222	0.172208	0.180753	0.182745	0.175742	0.0731627	0.21446	0.141828	0.159484	0.157071	0.194556	0.184862	0.224751	0.163154		0.332473	0.156196	0.170562
	p_assu	6.63313	0.881004	28.0437	4.89447	155.798	8.30273	6.84611	6.69277	6.61108	6.48134	2.37708	6.41884	5.7715	6.40058	4.83273	6.5396	6.67403	7.41532	6.58499	8.20015	16.231	6.52895	6.74129
	p_assu_ord	6.91755	0.821	30.236	4.56111	167.978	8.25825	6.86634	6.63836	6.59758	6.54573	2.38061	6.36891	5.72791	6.35421	4.81176	6.61392	6.72428	7.45472	6.61494	8.16042	16.2559	6.56746	6.69802
	p_asum	0.147929	0.0190001	0.834004	0.105556	4.63336	0.193139	0.151366	0.147493	0.148064	0.143348	0.0492451	0.231802	0.114003	0.137179	0.128307	0.146089	0.146526	0.172876	0.1414	0.212639	0.305455	0.12857	0.147522
	p_asum_ord	0.158909	0.019999	1.014	0.111106	5.63334	0.193507	0.149531	0.149664	0.151524	0.149208	0.0495375	0.231859	0.113233	0.137026	0.128212	0.150084	0.152349	0.175778	0.143908	0.214786	0.308533	0.13292	0.146332
	p_bst	0.0251796	0.00199819	0.183665	0.011101	1.02036	0.0297758	0.0228613	0.0233148	0.0228615	0.0224505	0.00374247	0.107752	0.01172	0.0218827	0.0246261	0.0228151	0.0237177	0.02663	0.0127784	0.0456476	0.0221486	0.0134583	0.0236618
	p_calpha	0.183735	0.014997	0.831001	0.0833167	4.61667	0.275354	0.209006	0.202461	0.197817	0.192835	0.0273465	0.344216	0.100795	0.18765	0.226518	0.197206	0.200285	0.229117	0.115785	0.406232	0.218774	0.117561	0.203833
	p_calpha_asymptopic	0.189129	0.014997	0.831001	0.0833167	4.61667	0.274956	0.208719	0.201929	0.197685	0.196856	0.0275189	0.345635	0.100814	0.187955	0.226641	0.201294	0.2045	0.23392	0.119559	0.402465	0.218	0.116514	0.204089
	p_carv_hard	0.0252398	0.00399804	0.108001	0.0222113	0.600006						0.00623578				0.0737
	p_carv_variable	0.414804	0.012995	1.179	0.0721945	6.55002						0.0328326		0.752		0.859682
	p_carv_stepup	0.878016	0.050004	5.02452	0.2778	27.914	1.39684	1.1676	1.08908	1.07821	1.03485	0.144032	3.51683	0.55541	1.00292	1.04557	1.03047	1.08322	1.18655	0.629103	1.777	1.24673	0.63285	1.08324
	p_cast_fisher	0.0042662	0.000983	0.174003	0.00546111	0.966683	0.00442604	0.00432583	0.00410989	0.00420508	0.00410013	0.00128003	0.0106446	0.00239505	0.00385351	0.004268	0.00410496	0.00420183	0.00460004	0.00274595	0.00720681	0.00330299	0.00284595	0.00417492
	p_cast_chisq	0.00306327	0	0.0960009	0	0.533338	0.00357782	0.00302195	0.00291514	0.0029147	0.00284683	0.000870929	0.00730744	0.00162416	0.00273784	0.00347683	0.00288407	0.0029749	0.00337213	0.00190555	0.0053682	0.00248803	0.00193011	0.00292218
	p_cmat	0.203231	0.00398803	0.896004	0.0221557	4.9778	0.198397	0.232406	0.238825	0.23292	0.231476	0.00947868	0.325	0.0966707	0.226165	0.150199	0.234438	0.241688	0.276584	0.0997243	0.5068	0.291272	0.110621	0.240863
	p_cmc	0.0898164	0.0489998	0.633998	0.272221	3.52221	0.156486	0.0860927	0.0835765	0.083061	0.0832871	0.064856	0.115029	0.0734571	0.0786857	0.129229	0.084037	0.0849078	0.0950415	0.0940132	0.116539	0.0987201	0.084581	0.0828037
	p_rbt	0.134141	0.043999	0.653999	0.244439	3.63333		0.193705	0.185677	0.183173	0.166401	0.0650705		0.121832	0.16296		0.167899	0.165909	0.1895	0.141756		0.194527	0.130559	0.180907
	p_rvt1	0.00640131	0.000983	0.085001	0.00546111	0.472228	0.00697146	0.00433017	0.00536564	0.00530791	0.00534528	0.00135005	0.0283951	0.00308414	0.00487544	0.00686897	0.00526715	0.00547381	0.00617181	0.00374986	0.0101908	0.00461313	0.00320468	0.0052708
	p_rvt2	0.00639701	0	0.442001	0	2.45556	0.00688254	0.00417892	0.00533463	0.00538869	0.00520857	0.00118791	0.028228	0.00328433	0.00493447	0.00670401	0.00528604	0.00540164	0.00615491	0.00357365	0.0104327	0.00448288	0.0032951	0.00523403
	p_rwas	0.0369901	0.00299501	0.300999	0.016639	1.67222	0.0323256	0.0313167	0.0320791	0.0319141	0.0319254	0.00489116	0.170739	0.0160713	0.030508	0.0294417	0.0318903	0.0322151	0.0352397	0.017482	0.0590557	0.0272868	0.019036	0.0324047
	p_score	0.149411	0.0450008	0.638006	0.250004	3.54448	0.282666	0.177507	0.175509	0.169245	0.162278	0.0716737	0.112701	0.144066	0.163846	0.146781	0.15861	0.177779	0.191732	0.163767	0.227	0.365356	0.157284	0.176554
	p_score_asymptopic	0.177324	0.0450008	1.10701	0.250004	6.15004	0.221826	0.176359	0.177061	0.174765	0.173929	0.071511	0.114234	0.145153	0.164688	0.147791	0.177948	0.181485	0.202848	0.177961	0.237874	0.368829	0.169445	0.17814
	p_ssu	0.129278	0.039001	0.563004	0.216672	3.1278	0.17914	0.142974	0.140345	0.140266	0.138837	0.0619251	0.10539	0.116333	0.134071	0.121094	0.142123	0.145928	0.159361	0.13737	0.193982	0.260224	0.132122	0.1433
	p_ssu_asymptopic	0.14173	0.039001	0.72	0.216672	4	0.177119	0.142436	0.140681	0.139928	0.142077	0.0615559	0.105395	0.116739	0.134218	0.121109	0.144733	0.146834	0.162443	0.1418	0.192688	0.264482	0.133239	0.143437
	p_ssuw	0.105005	0.0280008	0.916002	0.15556	5.0889	0.182	0.126988	0.124429	0.119745	0.114045	0.0452588	0.0915137	0.091195	0.116832	0.11105	0.119001	0.118085	0.143126	0.10322	0.159998	0.270559	0.105188	0.127609
	p_ssuw_asymptopic	0.122268	0.0280008	0.964004	0.15556	5.35558	0.169212	0.126583	0.12601	0.122755	0.12232	0.0449781	0.0923364	0.0924128	0.117631	0.111871	0.124785	0.126406	0.146721	0.11385	0.187431	0.281774	0.107719	0.12841
	p_ttest_asymptopic	0.0037523	0	0.304592	0	1.69218	0.00496187	0.00399689	0.00384178	0.00380958	0.00368738	0.00109586	0.00701596	0.00242833	0.00363239	0.00343692	0.00381877	0.00396205	0.00440655	0.00280017	0.00654893	0.00613008	0.00279588	0.00382877
	p_vt	0.873098	0.00800204	9.33623	0.0444558	51.8679	1.19439	0.886561	0.869182	0.866708	0.866583	0.0227411	4.90169	0.307474	0.824827	0.527167	0.869492	0.892233	0.984251	0.289956	2.18565	0.674276	0.381864	0.867866
	p_wss	0.323869	0.0139952	1.64446	0.0777509	9.13587	0.465401	0.339434	0.348723	0.347647	0.332575	0.0287706	1.00431	0.160108	0.332509	0.325352	0.33477	0.348545	0.39433	0.168408	0.704477	0.376398	0.205525	0.358147
	p_wst	0.0269736	0.00398493	0.581997	0.0221385	3.23332	0.0344564	0.0256684	0.0258519	0.0259756	0.0250121	0.00498441	0.0583093	0.0136269	0.0250715	0.0275883	0.0255184	0.0260062	0.0311942	0.0158674	0.0555083	0.0264034	0.0174955	0.0275615
	p_wst_asymptopic	0.0274321	0.00398493	0.581997	0.0221385	3.23332	0.0344881	0.0257673	0.0259412	0.025966	0.025403	0.00498489	0.0581919	0.0136752	0.0255961	0.0276796	0.0257561	0.0261702	0.03117	0.0157626	0.055387	0.0267252	0.0174266	0.0276531
	p_catt	0.000381572	0	0.081008	0	0.450044	0.00047749	0.000353143	0.000368334	0.00038859	0.000345365	0.000207977	0.000731779	0.000290336	0.000282103	0.000351215	0.000420813	0.000314382	0.000404697	0.000366514	0.000374273	0.000513709	0.00033847	0.000347669
	p_KAT	0.00871851	0.000998974	0.405004	0.00554985	2.25002	0.00926305	0.0100766	0.00872582	0.00813341	0.00926757	0.00286964	0.028604	0.0052616	0.00825147	0.0117189	0.00780558	0.00762929	0.00810548	0.00504407	0.0127222	0.00735415	0.00504319	0.00876409
	p_SKATplus	0.0509992	0.00198483	0.578988	0.0110269	3.2166	0.0632479	0.0550665	0.0515793	0.0497272	0.0490111	0.00342647	0.236496	0.0130543	0.0477337	0.055208	0.0500808	0.0510601	0.055856	0.0115541	0.148199	0.0219149	0.0145798	0.0512368
	p_wgscan_region	0.0379305	0.0119989	0.539995	0.0666605	2.99997	0.0393064	0.0322932	0.0300425	0.0303973	0.0298561	0.0166636	0.128629	0.0240643	0.0344956	0.0330688	0.0302973	0.0310605	0.035248	0.0302135	0.0551532	0.0344021	0.0257898	0.035899
	p_rebet	0.507352	0.359999	1.91052	1.99999	10.614	0.552098	0.43515	0.421211	0.415124	0.411404	0.442149	0.617728	0.459304	0.501754	0.5518	0.420686	0.427101	0.464239	0.498264	0.627323	0.515775	0.872522	0.498708
	p_pcr	0.0620895	0.00699902	0.317001	0.0388834	1.76112	0.0769176	0.0575111	0.0578945	0.0577762	0.0570936	0.00996349	0.172062	0.028995	0.0545789	0.0586064	0.0574146	0.0587368	0.0669716	0.0324113	0.120508	0.0572684	0.0338925	0.0590089
	p_rr	0.219845	0.0469899	0.811174	0.261055	4.50652	0.257939	0.197411	0.199823	0.199533	0.197638	0.0562202	0.651975	0.113391	0.190174	0.23953	0.198907	0.202052	0.228178	0.137223	0.372879	0.174766	0.136297	0.203277
	p_spls	2.99316	1.202	6.51001	6.67779	36.1667	3.70045	2.88415	2.82894	2.80007	2.77483	1.46678	4.49189	2.05271	2.65685	3.37875	2.83462	2.88323	3.29811	2.69137	4.5184	3.23244	2.51456	2.86879
	p_t1p	2.35106	0.534842	4.51853	2.97135	25.1029	3.0224	2.39565	2.33659	2.30734	2.28533	1.54662	0.605419	1.82873	2.25994	3.20303	2.32115	2.36413	2.7109	2.38299	3.62049	2.5093	2.25928	2.35978
	p_t5p	2.35106	0.534842	4.51853	2.97135	25.1029	3.0224	2.39565	2.33659	2.30734	2.28533	1.54662	0.605419	1.82873	2.25994	3.20303	2.32115	2.36413	2.7109	2.38299	3.62049	2.5093	2.25928	2.35978
	p_wep	2.35106	0.534842	4.51853	2.97135	25.1029	3.0224	2.39565	2.33659	2.30734	2.28533	1.54662	0.605419	1.82873	2.25994	3.20303	2.32115	2.36413	2.7109	2.38299	3.62049	2.5093	2.25928	2.35978
	p_score_vtp	2.35106	0.534842	4.51853	2.97135	25.1029	3.0224	2.39565	2.33659	2.30734	2.28533	1.54662	0.605419	1.82873	2.25994	3.20303	2.32115	2.36413	2.7109	2.38299	3.62049	2.5093	2.25928	2.35978
	p_wod01	2.35106	0.534842	4.51853	2.97135	25.1029	3.0224	2.39565	2.33659	2.30734	2.28533	1.54662	0.605419	1.82873	2.25994	3.20303	2.32115	2.36413	2.7109	2.38299	3.62049	2.5093	2.25928	2.35978
	p_wod05	2.3444	0.555017	4.51853	3.08343	25.1029	3.02163	2.393	2.33669	2.30689	2.28528	1.54664	0.605872	1.82873	2.25994	3.20303	2.32057	2.36414	2.70991	2.38032	3.61584	2.50831	2.25928	2.35924
	p_ada	1.91791	0.569002	5.97613	3.16112	33.2007	1.99976	1.84889	1.79702	1.77443	1.76089	0.695944	3.96651	1.10853	1.61914	1.81223	1.7934	1.83145	2.12747	1.40179	3.24579	2.01889	1.9516	1.7687
